# Supplementary material for: Triclinic form of bis­{di-μ-hydroxidobis[fac-aqua­tribromido­tin(IV)]} hepta­hydrate
Source: Acta Crystallogr Sect E Struct Rep Online. 2010 Feb 20;66(Pt 3):i18–9. doi: 10.1107/S1600536810006021 (PMC2983747; doi:10.1107/S1600536810006021)
Supplement: Supplementary file 1 [file e-66-00i18-sup1.cif]

##############################################################################
###                                                                        ###
###        Electronic paper (Acta Crystallographica Section E)             ###
###                                                                        ###
##############################################################################
#                                                                            #
# This CIF contains the data in a paper accepted for publication in Acta     #
# Crystallographica Section E. It conforms to the requirements of Notes      #
# for Authors for Section E, and has been peer reviewed under the auspices   #
# of the IUCr Commission on Journals.                                        #
#                                                                            #
# Full details of the Crystallographic Information File format               #
# are given in the paper "The Crystallographic Information File (CIF):       #
# a New Standard Archive File for Crystallography" by S. R. Hall, F. H.      #
# Allen and I. D. Brown [Acta Cryst. (1991), A47, 655-685].                  #
#                                                                            #
# The current version of the core CIF dictionary is obtainable from          #
# ftp://ftp.iucr.org/pub/cif_core.dic. The current version number is 2.4.    #
#                                                                            #
# Software is freely available for graphical display of the structure(s) in  #
# this CIF.  For information consult the CIF home page http://www.iucr.org/  #
# cif/home.html                                                              #
#                                                                            #
# This file may be used for bona fide research purposes within the           #
# scientific community so long as proper attribution is given to the journal # 
# article from which it was obtained.                                        #
#                                                                            #
##############################################################################
                                             
data_general
_audit_creation_method     SHELXL-97
_journal_date_recd_electronic     2010-02-09
_journal_date_accepted     2010-02-14
_journal_name_full     'Acta Crystallographica, Section E'
_journal_year     2010
_journal_volume     66
_journal_issue      3
_journal_page_first     i18
_journal_page_last     i19
_journal_paper_category     QI
_journal_coeditor_code     HB5334
_publ_contact_author_name     ' Edward RT Tiekink '
_publ_contact_author_address
;
Department of Chemistry, University of Malaya,
50603 Kuala Lumpur, Malaysia
;
_publ_contact_author_email
;
Edward.Tiekink@gmail.com
;
_publ_contact_author_fax     ' +60 3 7967 4193 '
_publ_contact_author_phone     ' +60 3 7967 6775 '
_publ_section_title
;
Triclinic form of bis{di-\m-hydroxidobis[<i>fac</i>-aquatribromidotin(IV)]}
heptahydrate
;
loop_
    _publ_author_name
    _publ_author_footnote
    _publ_author_address
    'de Lima, Geraldo M.' .
;
Departamento de Quimica, ICEx, Universidade Federal de Minas Gerais,
31270-901 Belo Horizonte, MG, Brazil
;
    ' Howie, R. Alan' .
;
Department of Chemistry, University of Aberdeen, Old Aberdeen, AB15 5NY
Scotland
;
    'Tiekink, Edward R. T.' .
;
Department of Chemistry, University of Malaya,
50603 Kuala Lumpur, Malaysia
;
    'Wardell, James L.'
;
Additional correspondence author, e-mail: j.wardell@abdn.ac.uk.
;
;
Centro de Desenvolvimento Tecnol\'ogico em Sa\'ude (CDTS),
Funda\,c\~ao Oswaldo Cruz (FIOCRUZ), Casa Amarela,
Campus de Manguinhos, Av. Brasil 4365,
 21040-900,
 Rio de Janeiro, RJ, Brazil
;
    'Wardell, Solange M. S. V.' .
;
CHEMSOL, 1 Harcourt Road, Aberdeen AB15 5NY, Scotland
;
data_I
_chemical_name_systematic
;
bis{di-\m-hydroxidobis[<i>fac</i>-aquatribromidotin(IV)]}
heptahydrate
;
_chemical_name_common     ?
_chemical_formula_moiety     '2(Br6 H6 O4 Sn2), 7(H2 O)'
_chemical_formula_sum     'Br12 H26 O15 Sn4'
_chemical_formula_iupac     '[Sn2 Br6 (H O)2 (H2 O)2]2, 7H2 O'
_chemical_formula_weight     1699.85
_chemical_melting_point     ?
_symmetry_cell_setting     triclinic
_symmetry_space_group_name_H-M     'P -1'
_symmetry_space_group_name_Hall     '-P 1'
loop_
    _symmetry_equiv_pos_as_xyz
    'x, y, z'
    '-x, -y, -z'
_cell_length_a     9.9652(2)
_cell_length_b     14.0027(3)
_cell_length_c     14.5230(3)
_cell_angle_alpha     64.8591(13)
_cell_angle_beta     69.9803(13)
_cell_angle_gamma     75.0492(15)
_cell_volume     1708.54(6)
_cell_formula_units_Z     2
_cell_measurement_reflns_used     22681
_cell_measurement_theta_min     2.9
_cell_measurement_theta_max     27.5
_cell_measurement_temperature     120(2)
_exptl_crystal_description     block
_exptl_crystal_colour     colourless
_exptl_crystal_size_max     0.20
_exptl_crystal_size_mid     0.18
_exptl_crystal_size_min     0.06
_exptl_crystal_density_diffrn     3.304
_exptl_crystal_density_meas     ?
_exptl_crystal_density_method     'not measured'
_exptl_crystal_F_000     1532
_exptl_absorpt_coefficient_mu     16.967
_exptl_absorpt_correction_type     multi-scan
_exptl_absorpt_process_details     '(SADABS; Sheldrick, 2007)'
_exptl_absorpt_correction_T_min     0.421
_exptl_absorpt_correction_T_max     0.746
_exptl_special_details
;
;
_diffrn_ambient_temperature     120(2)
_diffrn_radiation_type     MoK\a
_diffrn_radiation_wavelength     0.71073
_diffrn_radiation_source     'Enraf Nonius FR591 rotating anode'
_diffrn_radiation_monochromator     '10 cm confocal mirrors'
_diffrn_measurement_device_type     'Nonius KappaCCD'
_diffrn_measurement_method     '\f and \w scans'
_diffrn_detector_area_resol_mean     9.091
_diffrn_reflns_number     36325
_diffrn_reflns_av_R_equivalents     0.045
_diffrn_reflns_av_sigmaI/netI     0.042
_diffrn_reflns_theta_min     3.0
_diffrn_reflns_theta_max     27.5
_diffrn_reflns_theta_full     27.5
_diffrn_measured_fraction_theta_max     0.998
_diffrn_measured_fraction_theta_full     0.998
_diffrn_reflns_limit_h_min     -12
_diffrn_reflns_limit_h_max     12
_diffrn_reflns_limit_k_min     -18
_diffrn_reflns_limit_k_max     18
_diffrn_reflns_limit_l_min     -18
_diffrn_reflns_limit_l_max     18
_diffrn_standards_number     0
_diffrn_standards_interval_count     ?
_diffrn_standards_interval_time     ?
_diffrn_standards_decay_%     0
_refine_special_details
;
Refinement of <i>F</i>^2^ against ALL reflections. The weighted <i>R</i>-factor
wR and goodness of fit <i>S</i> are based on <i>F</i>^2^, conventional
<i>R</i>-factors <i>R</i> are based on <i>F</i>, with <i>F</i> set to zero for
negative <i>F</i>^2^. The threshold expression of <i>F</i>^2^ >
2\s(<i>F</i>^2^) is used only for calculating <i>R</i>-factors(gt) etc. and is
not relevant to the choice of reflections for refinement. <i>R</i>-factors
based on <i>F</i>^2^ are statistically about twice as large as those based on
<i>F</i>, and <i>R</i>- factors based on ALL data will be even larger.
;
_reflns_number_total     7823
_reflns_number_gt     5613
_reflns_threshold_expression     I>2\s(I)
_refine_ls_structure_factor_coef     Fsqd
_refine_ls_matrix_type     full
_refine_ls_R_factor_all     0.055
_refine_ls_R_factor_gt     0.035
_refine_ls_wR_factor_gt     0.069
_refine_ls_wR_factor_ref     0.078
_refine_ls_goodness_of_fit_ref     1.05
_refine_ls_restrained_S_all     1.05
_refine_ls_number_reflns     7823
_refine_ls_number_parameters     352
_refine_ls_number_restraints     36
_refine_ls_hydrogen_treatment     constr
_refine_ls_weighting_scheme     calc
_refine_ls_weighting_details
         'calc w=1/[\s^2^(Fo^2^)+(0.0218P)^2^+6.2493P] where P=(Fo^2^+2Fc^2^)/3'
_atom_sites_solution_hydrogens     geom
_atom_sites_solution_primary     direct
_atom_sites_solution_secondary     difmap
_refine_ls_shift/su_max     0.001
_refine_ls_shift/su_mean     0.000
_refine_diff_density_max     1.06
_refine_diff_density_min     -1.63
_refine_ls_extinction_method     none
_refine_ls_extinction_coef     ?
loop_
    _atom_type_symbol
    _atom_type_description
    _atom_type_scat_dispersion_real
    _atom_type_scat_dispersion_imag
    _atom_type_scat_source
    'H' 'H' 0.0000 0.0000
                         'International Tables Vol C Tables 4.2.6.8 and 6.1.1.4'
    'Br' 'Br' -0.2901 2.4595
                         'International Tables Vol C Tables 4.2.6.8 and 6.1.1.4'
    'O' 'O' 0.0106 0.0060
                         'International Tables Vol C Tables 4.2.6.8 and 6.1.1.4'
    'Sn' 'Sn' -0.6537 1.4246
                         'International Tables Vol C Tables 4.2.6.8 and 6.1.1.4'
_computing_data_collection     'COLLECT (Hooft, 1998)'
_computing_cell_refinement
                    'DENZO (Otwinowski & Minor, 1997) and COLLECT (Hooft, 1998)'
_computing_data_reduction
                    'DENZO (Otwinowski & Minor, 1997) and COLLECT (Hooft, 1998)'
_computing_structure_solution     'SHELXS97 (Sheldrick, 2008)'
_computing_structure_refinement     'SHELXL97 (Sheldrick, 2008)'
_computing_molecular_graphics
                      'ORTEP-3 (Farrugia, 1997) and DIAMOND (Brandenburg, 2006)'
_computing_publication_material     'publCIF (Westrip, 2010)'
loop_
    _atom_site_type_symbol
    _atom_site_label
    _atom_site_fract_x
    _atom_site_fract_y
    _atom_site_fract_z
    _atom_site_U_iso_or_equiv
    _atom_site_adp_type
    _atom_site_calc_flag
    _atom_site_refinement_flags
    _atom_site_occupancy
    _atom_site_disorder_assembly
    _atom_site_disorder_group
    Sn Sn1 0.25914(4) 0.18193(3) 0.42146(3) 0.01129(9) Uani d . 1 . .
    Sn Sn2 0.24278(4) 0.32001(3) 0.56732(3) 0.01112(9) Uani d . 1 . .
    Br Br1 0.14362(6) 0.02944(5) 0.58688(4) 0.01635(13) Uani d . 1 . .
    Br Br2 0.08773(7) 0.19732(5) 0.32194(5) 0.02494(15) Uani d . 1 . .
    Br Br3 0.47120(6) 0.06473(5) 0.35321(4) 0.01606(13) Uani d . 1 . .
    Br Br4 0.41823(6) 0.30744(5) 0.66344(5) 0.02016(14) Uani d . 1 . .
    Br Br5 0.35268(6) 0.47436(4) 0.40290(4) 0.01513(13) Uani d . 1 . .
    Br Br6 0.03158(6) 0.43028(5) 0.64553(4) 0.01642(13) Uani d . 1 . .
    O O1 0.3524(5) 0.3139(3) 0.2907(3) 0.0247(10) Uani d D 1 . .
    H H1A 0.4013 0.3141 0.2307 0.037 Uiso d D 1 . .
    H H1B 0.3687 0.3637 0.3015 0.037 Uiso d D 1 . .
    O O2 0.3683(4) 0.2055(3) 0.5078(3) 0.0115(8) Uani d D 1 . .
    H H2 0.4587 0.1961 0.4879 0.017 Uiso d D 1 . .
    O O3 0.1324(4) 0.2961(3) 0.4820(3) 0.0132(8) Uani d D 1 . .
    H H3 0.0442 0.3164 0.5023 0.020 Uiso d D 1 . .
    O O4 0.1573(5) 0.1822(3) 0.7003(3) 0.0202(9) Uani d D 1 . .
    H H4A 0.1162 0.1900 0.7582 0.030 Uiso d D 1 . .
    H H4B 0.1506 0.1256 0.6964 0.030 Uiso d D 1 . .
    Sn Sn3 0.34919(4) 0.94137(3) 0.07239(3) 0.01027(9) Uani d . 1 . .
    Br Br7 0.32460(6) 0.74736(5) 0.17782(4) 0.01670(13) Uani d . 1 . .
    Br Br8 0.29454(6) 0.94221(5) -0.08785(4) 0.01846(14) Uani d . 1 . .
    Br Br9 0.09746(6) 1.02285(5) 0.13907(5) 0.01875(14) Uani d . 1 . .
    O O5 0.4029(4) 0.9463(4) 0.2010(3) 0.0196(9) Uani d D 1 . .
    H H5A 0.3490 0.9284 0.2628 0.029 Uiso d D 1 . .
    H H5B 0.4623 0.9824 0.1963 0.029 Uiso d D 1 . .
    O O6 0.5706(4) 0.9129(3) 0.0104(3) 0.0134(8) Uani d D 1 . .
    H H6 0.6306 0.8575 0.0222 0.020 Uiso d D 1 . .
    Sn Sn4 0.84937(4) 0.44058(3) 0.06715(3) 0.01050(9) Uani d . 1 . .
    Br Br10 0.80194(6) 0.44339(5) -0.09571(4) 0.01709(13) Uani d . 1 . .
    Br Br11 0.81979(6) 0.24771(5) 0.17183(4) 0.01730(13) Uani d . 1 . .
    Br Br12 0.59787(6) 0.52341(5) 0.13434(4) 0.01666(13) Uani d . 1 . .
    O O7 0.8931(4) 0.4524(4) 0.1967(3) 0.0187(9) Uani d D 1 . .
    H H7A 0.8399 0.4282 0.2583 0.028 Uiso d D 1 . .
    H H7B 0.9802 0.4440 0.1955 0.028 Uiso d D 1 . .
    O O8 1.0732(4) 0.4123(3) 0.0172(3) 0.0129(8) Uani d D 1 . .
    H H8 1.1140 0.3541 0.0108 0.019 Uiso d D 1 . .
    O O9 0.2294(4) 0.2630(4) 0.9291(3) 0.0220(10) Uani d D 1 . .
    H H9A 0.1629 0.2430 0.9213 0.033 Uiso d D 1 . .
    H H9B 0.2910 0.2744 0.8704 0.033 Uiso d D 1 . .
    O O10 0.7781(3) 0.10636(17) 0.61362(8) 0.0187(9) Uani d D 1 . .
    H H10A 0.8390 0.0516 0.6174 0.028 Uiso d D 1 . .
    H H10B 0.7909 0.1420 0.5487 0.028 Uiso d D 1 . .
    O O11 0.6517(4) 0.1932(4) 0.4475(3) 0.0203(9) Uani d D 1 . .
    H H11A 0.6948 0.2473 0.4162 0.030 Uiso d D 1 . .
    H H11B 0.6769 0.1611 0.4056 0.030 Uiso d D 1 . .
    O O12 0.0169(5) 0.1982(4) 0.8889(3) 0.0230(10) Uani d D 1 . .
    H H12A -0.0473 0.2509 0.8786 0.034 Uiso d D 1 . .
    H H12B -0.0164 0.1438 0.9380 0.034 Uiso d D 1 . .
    O O13 0.7169(4) 0.3949(3) 0.3846(3) 0.0198(9) Uani d D 1 . .
    H H13A 0.7430 0.3733 0.4401 0.030 Uiso d D 1 . .
    H H13B 0.6518 0.4472 0.3810 0.030 Uiso d D 1 . .
    O O14 0.1530(4) 0.6926(3) 0.4532(3) 0.0198(9) Uani d D 1 . .
    H H14A 0.1844 0.7510 0.4139 0.030 Uiso d D 1 . .
    H H14B 0.1763 0.6534 0.4181 0.030 Uiso d D 1 . .
    O O15 0.4686(5) 0.2973(4) 0.1094(3) 0.0310(12) Uani d D 1 . .
    H H15A 0.4739 0.3565 0.0591 0.047 Uiso d D 1 . .
    H H15B 0.5446 0.2560 0.0981 0.047 Uiso d D 1 . .
loop_
    _atom_site_aniso_label
    _atom_site_aniso_U_11
    _atom_site_aniso_U_22
    _atom_site_aniso_U_33
    _atom_site_aniso_U_12
    _atom_site_aniso_U_13
    _atom_site_aniso_U_23
    Sn1 0.01050(19) 0.0111(2) 0.01327(19) -0.00171(15) -0.00335(15) -0.00510(15)
    Sn2 0.01002(19) 0.0115(2) 0.01214(19) -0.00217(15) -0.00210(15) -0.00487(15)
    Br1 0.0138(3) 0.0120(3) 0.0189(3) -0.0042(2) 0.0015(2) -0.0049(2)
    Br2 0.0254(3) 0.0261(4) 0.0320(4) -0.0023(3) -0.0183(3) -0.0111(3)
    Br3 0.0142(3) 0.0179(3) 0.0168(3) -0.0013(2) -0.0012(2) -0.0098(2)
    Br4 0.0177(3) 0.0263(4) 0.0216(3) -0.0024(2) -0.0099(2) -0.0104(3)
    Br5 0.0135(3) 0.0120(3) 0.0165(3) -0.0038(2) 0.0001(2) -0.0042(2)
    Br6 0.0136(3) 0.0178(3) 0.0174(3) -0.0010(2) -0.0004(2) -0.0097(2)
    O1 0.036(3) 0.018(3) 0.017(2) -0.011(2) 0.0016(19) -0.0073(19)
    O2 0.0089(19) 0.011(2) 0.018(2) 0.0024(16) -0.0036(16) -0.0103(16)
    O3 0.0056(18) 0.017(2) 0.019(2) 0.0017(16) -0.0038(16) -0.0095(17)
    O4 0.032(3) 0.013(2) 0.014(2) -0.0097(19) 0.0004(18) -0.0052(18)
    Sn3 0.00835(19) 0.0102(2) 0.01140(19) -0.00138(14) -0.00144(14) -0.00403(15)
    Br7 0.0183(3) 0.0110(3) 0.0193(3) -0.0030(2) -0.0053(2) -0.0034(2)
    Br8 0.0174(3) 0.0256(3) 0.0156(3) -0.0059(2) -0.0051(2) -0.0084(2)
    Br9 0.0103(3) 0.0184(3) 0.0210(3) 0.0006(2) 0.0016(2) -0.0071(2)
    O5 0.020(2) 0.028(3) 0.013(2) -0.0127(19) -0.0002(17) -0.0071(18)
    O6 0.010(2) 0.008(2) 0.018(2) 0.0007(15) -0.0015(16) -0.0038(16)
    Sn4 0.00841(19) 0.0117(2) 0.01130(19) -0.00140(14) -0.00110(14) -0.00534(15)
    Br10 0.0162(3) 0.0242(3) 0.0150(3) -0.0041(2) -0.0046(2) -0.0099(2)
    Br11 0.0181(3) 0.0122(3) 0.0200(3) -0.0029(2) -0.0054(2) -0.0037(2)
    Br12 0.0104(3) 0.0172(3) 0.0183(3) -0.0006(2) 0.0012(2) -0.0074(2)
    O7 0.014(2) 0.029(3) 0.015(2) -0.0080(19) -0.0008(17) -0.0085(19)
    O8 0.0090(19) 0.010(2) 0.018(2) -0.0004(16) -0.0002(16) -0.0070(17)
    O9 0.019(2) 0.022(2) 0.021(2) -0.0041(19) -0.0007(18) -0.0075(19)
    O10 0.017(2) 0.019(2) 0.014(2) -0.0012(17) -0.0005(16) -0.0043(17)
    O11 0.016(2) 0.032(3) 0.017(2) -0.0057(19) -0.0008(17) -0.0138(19)
    O12 0.022(2) 0.022(3) 0.018(2) -0.0051(19) -0.0030(18) -0.0018(19)
    O13 0.016(2) 0.020(3) 0.019(2) -0.0022(17) -0.0028(18) -0.0050(19)
    O14 0.018(2) 0.021(3) 0.025(2) -0.0048(19) -0.0010(18) -0.0152(19)
    O15 0.038(3) 0.024(3) 0.019(2) 0.002(2) -0.001(2) -0.006(2)
_geom_special_details
;
All s.u.'s (except the s.u. in the dihedral angle between two l.s. planes) are
estimated using the full covariance matrix. The cell s.u.'s are taken into
account individually in the estimation of s.u.'s in distances, angles and
torsion angles; correlations between s.u.'s in cell parameters are only used
when they are defined by crystal symmetry. An approximate (isotropic)
treatment of cell s.u.'s is used for estimating s.u.'s involving l.s. planes.
;
loop_
    _geom_bond_atom_site_label_1
    _geom_bond_atom_site_label_2
    _geom_bond_site_symmetry_2
    _geom_bond_distance
    _geom_bond_publ_flag
    Sn1 O3 . 2.078(4) y
    Sn1 O2 . 2.082(4) y
    Sn1 O1 . 2.140(4) y
    Sn1 Br2 . 2.5078(7) y
    Sn1 Br3 . 2.5100(7) y
    Sn1 Br1 . 2.5830(7) y
    Sn2 O2 . 2.070(4) y
    Sn2 O3 . 2.082(4) y
    Sn2 O4 . 2.176(4) y
    Sn2 Br6 . 2.5062(7) y
    Sn2 Br4 . 2.5180(7) y
    Sn2 Br5 . 2.5726(7) y
    O1 H1A . 0.840 ?
    O1 H1B . 0.840 ?
    O2 H2 . 0.840 ?
    O3 H3 . 0.840 ?
    O4 H4A . 0.840 ?
    O4 H4B . 0.840 ?
    Sn3 O6 . 2.080(4) y
    Sn3 O6 2_675 2.086(4) y
    Sn3 O5 . 2.144(4) y
    Sn3 Br9 . 2.5161(6) y
    Sn3 Br7 . 2.5173(7) y
    Sn3 Br8 . 2.5599(7) y
    O5 H5A . 0.840 ?
    O5 H5B . 0.840 ?
    O6 Sn3 2_675 2.086(4) ?
    O6 H6 . 0.840 ?
    Sn4 O8 . 2.083(4) y
    Sn4 O8 2_765 2.090(4) y
    Sn4 O7 . 2.150(4) y
    Sn4 Br11 . 2.5114(7) y
    Sn4 Br12 . 2.5230(6) y
    Sn4 Br10 . 2.5487(7) y
    O7 H7A . 0.840 ?
    O7 H7B . 0.840 ?
    O8 Sn4 2_765 2.090(4) ?
    O8 H8 . 0.840 ?
    O9 H9A . 0.840 ?
    O9 H9B . 0.840 ?
    O10 H10A . 0.840 ?
    O10 H10B . 0.840 ?
    O11 H11A . 0.840 ?
    O11 H11B . 0.840 ?
    O12 H12A . 0.840 ?
    O12 H12B . 0.840 ?
    O13 H13A . 0.840 ?
    O13 H13B . 0.840 ?
    O14 H14A . 0.840 ?
    O14 H14B . 0.840 ?
    O15 H15A . 0.840 ?
    O15 H15B . 0.840 ?
loop_
    _geom_angle_atom_site_label_1
    _geom_angle_atom_site_label_2
    _geom_angle_atom_site_label_3
    _geom_angle_site_symmetry_1
    _geom_angle_site_symmetry_3
    _geom_angle
    _geom_angle_publ_flag
    O3 Sn1 O2 . . 71.72(14) ?
    O3 Sn1 O1 . . 84.91(16) ?
    O2 Sn1 O1 . . 86.80(17) ?
    O3 Sn1 Br2 . . 93.67(11) ?
    O2 Sn1 Br2 . . 165.00(10) ?
    O1 Sn1 Br2 . . 88.57(13) ?
    O3 Sn1 Br3 . . 162.73(11) ?
    O2 Sn1 Br3 . . 92.64(10) ?
    O1 Sn1 Br3 . . 86.98(12) ?
    Br2 Sn1 Br3 . . 101.35(2) ?
    O3 Sn1 Br1 . . 91.90(11) ?
    O2 Sn1 Br1 . . 90.45(11) ?
    O1 Sn1 Br1 . . 176.32(12) ?
    Br2 Sn1 Br1 . . 93.48(2) ?
    Br3 Sn1 Br1 . . 95.61(2) ?
    O2 Sn2 O3 . . 71.86(14) ?
    O2 Sn2 O4 . . 82.88(15) ?
    O3 Sn2 O4 . . 87.66(16) ?
    O2 Sn2 Br6 . . 162.69(11) ?
    O3 Sn2 Br6 . . 94.12(10) ?
    O4 Sn2 Br6 . . 86.53(11) ?
    O2 Sn2 Br4 . . 93.57(11) ?
    O3 Sn2 Br4 . . 165.24(11) ?
    O4 Sn2 Br4 . . 88.16(12) ?
    Br6 Sn2 Br4 . . 99.75(2) ?
    O2 Sn2 Br5 . . 93.23(11) ?
    O3 Sn2 Br5 . . 90.43(11) ?
    O4 Sn2 Br5 . . 176.04(11) ?
    Br6 Sn2 Br5 . . 97.08(2) ?
    Br4 Sn2 Br5 . . 92.83(2) ?
    Sn1 O1 H1A . . 126 ?
    Sn1 O1 H1B . . 120 ?
    H1A O1 H1B . . 111 ?
    Sn2 O2 Sn1 . . 108.35(16) y
    Sn2 O2 H2 . . 126 ?
    Sn1 O2 H2 . . 117 ?
    Sn1 O3 Sn2 . . 108.06(16) y
    Sn1 O3 H3 . . 137 ?
    Sn2 O3 H3 . . 109 ?
    Sn2 O4 H4A . . 117 ?
    Sn2 O4 H4B . . 125 ?
    H4A O4 H4B . . 117 ?
    O6 Sn3 O6 . 2_675 71.46(17) ?
    O6 Sn3 O5 . . 85.38(16) ?
    O6 Sn3 O5 2_675 . 83.63(16) ?
    O6 Sn3 Br9 . . 164.73(11) ?
    O6 Sn3 Br9 2_675 . 94.07(10) ?
    O5 Sn3 Br9 . . 88.25(12) ?
    O6 Sn3 Br7 . . 93.77(11) ?
    O6 Sn3 Br7 2_675 . 163.58(11) ?
    O5 Sn3 Br7 . . 88.16(12) ?
    Br9 Sn3 Br7 . . 99.89(2) ?
    O6 Sn3 Br8 . . 92.68(11) ?
    O6 Sn3 Br8 2_675 . 93.59(11) ?
    O5 Sn3 Br8 . . 177.00(11) ?
    Br9 Sn3 Br8 . . 93.09(2) ?
    Br7 Sn3 Br8 . . 94.25(2) ?
    Sn3 O5 H5A . . 123 ?
    Sn3 O5 H5B . . 126 ?
    H5A O5 H5B . . 108 ?
    Sn3 O6 Sn3 . 2_675 108.54(17) y
    Sn3 O6 H6 . . 133 ?
    Sn3 O6 H6 2_675 . 117 ?
    O8 Sn4 O8 . 2_765 72.01(17) ?
    O8 Sn4 O7 . . 82.89(15) ?
    O8 Sn4 O7 2_765 . 83.46(16) ?
    O8 Sn4 Br11 . . 94.42(11) ?
    O8 Sn4 Br11 2_765 . 165.70(11) ?
    O7 Sn4 Br11 . . 90.50(12) ?
    O8 Sn4 Br12 . . 161.64(11) ?
    O8 Sn4 Br12 2_765 . 93.07(10) ?
    O7 Sn4 Br12 . . 84.86(11) ?
    Br11 Sn4 Br12 . . 99.31(2) ?
    O8 Sn4 Br10 . . 96.35(11) ?
    O8 Sn4 Br10 2_765 . 91.56(11) ?
    O7 Sn4 Br10 . . 174.96(12) ?
    Br11 Sn4 Br10 . . 94.52(2) ?
    Br12 Sn4 Br10 . . 94.66(2) ?
    Sn4 O7 H7A . . 120 ?
    Sn4 O7 H7B . . 117 ?
    H7A O7 H7B . . 112 ?
    Sn4 O8 Sn4 . 2_765 107.99(17) y
    Sn4 O8 H8 . . 120 ?
    Sn4 O8 H8 2_765 . 127 ?
    H9A O9 H9B . . 103 ?
    H10A O10 H10B . . 105 ?
    H11A O11 H11B . . 106 ?
    H12A O12 H12B . . 112 ?
    H13A O13 H13B . . 111 ?
    H14A O14 H14B . . 109 ?
    H15A O15 H15B . . 110 ?
loop_
    _geom_torsion_atom_site_label_1
    _geom_torsion_atom_site_label_2
    _geom_torsion_atom_site_label_3
    _geom_torsion_atom_site_label_4
    _geom_torsion_site_symmetry_1
    _geom_torsion_site_symmetry_2
    _geom_torsion_site_symmetry_3
    _geom_torsion_site_symmetry_4
    _geom_torsion
    _geom_torsion_publ_flag
    O3 Sn2 O2 Sn1 . . . . 0.38(16) ?
    O4 Sn2 O2 Sn1 . . . . 90.24(19) ?
    Br6 Sn2 O2 Sn1 . . . . 37.5(5) ?
    Br4 Sn2 O2 Sn1 . . . . 177.94(14) ?
    Br5 Sn2 O2 Sn1 . . . . -89.02(15) ?
    O3 Sn1 O2 Sn2 . . . . -0.38(16) ?
    O1 Sn1 O2 Sn2 . . . . 85.32(19) ?
    Br2 Sn1 O2 Sn2 . . . . 13.1(5) ?
    Br3 Sn1 O2 Sn2 . . . . 172.14(14) ?
    Br1 Sn1 O2 Sn2 . . . . -92.23(15) ?
    O2 Sn1 O3 Sn2 . . . . 0.37(16) ?
    O1 Sn1 O3 Sn2 . . . . -87.9(2) ?
    Br2 Sn1 O3 Sn2 . . . . -176.16(14) ?
    Br3 Sn1 O3 Sn2 . . . . -25.6(5) ?
    Br1 Sn1 O3 Sn2 . . . . 90.23(15) ?
    O2 Sn2 O3 Sn1 . . . . -0.38(16) ?
    O4 Sn2 O3 Sn1 . . . . -83.65(18) ?
    Br6 Sn2 O3 Sn1 . . . . -169.99(14) ?
    Br4 Sn2 O3 Sn1 . . . . -10.0(6) ?
    Br5 Sn2 O3 Sn1 . . . . 92.88(15) ?
    O6 Sn3 O6 Sn3 2_675 . . 2_675 0.0 ?
    O5 Sn3 O6 Sn3 . . . 2_675 -84.82(19) ?
    Br9 Sn3 O6 Sn3 . . . 2_675 -19.2(5) ?
    Br7 Sn3 O6 Sn3 . . . 2_675 -172.66(15) ?
    Br8 Sn3 O6 Sn3 . . . 2_675 92.89(15) ?
    O8 Sn4 O8 Sn4 2_765 . . 2_765 0.0 ?
    O7 Sn4 O8 Sn4 . . . 2_765 -85.40(19) ?
    Br11 Sn4 O8 Sn4 . . . 2_765 -175.36(14) ?
    Br12 Sn4 O8 Sn4 . . . 2_765 -36.9(4) ?
    Br10 Sn4 O8 Sn4 . . . 2_765 89.59(15) ?
loop_
    _geom_hbond_atom_site_label_D
    _geom_hbond_atom_site_label_H
    _geom_hbond_atom_site_label_A
    _geom_hbond_site_symmetry_A
    _geom_hbond_distance_DH
    _geom_hbond_distance_HA
    _geom_hbond_distance_DA
    _geom_hbond_angle_DHA
    O1 H1a O15 1_555 0.84 1.75 2.573(6) 165
    O1 H1b Br5 1_555 0.84 2.50 3.290(4) 157
    O2 H2 O11 1_555 0.84 1.80 2.638(6) 172
    O3 H3 O14 2_566 0.84 1.87 2.657(6) 156
    O4 H4a O12 1_555 0.84 1.85 2.692(6) 175
    O4 H4b Br1 1_555 0.84 2.51 3.257(4) 149
    O5 H5a O10 2_666 0.84 1.76 2.592(4) 174
    O5 H5b Br8 2_675 0.84 2.60 3.329(5) 146
    O6 H6 O9 2_666 0.84 1.93 2.764(7) 169
    O7 H7a O13 1_555 0.84 1.76 2.600(6) 172
    O7 H7b Br10 2_765 0.84 2.64 3.307(5) 137
    O8 H8 O9 1_654 0.84 1.99 2.768(7) 154
    O9 H9a O12 1_555 0.84 1.98 2.817(7) 175
    O9 H9b Br4 1_555 0.84 2.71 3.522(4) 162
    O10 H10a Br1 1_655 0.84 2.87 3.456(3) 129
    O10 H10b O11 1_555 0.84 2.14 2.772(5) 132
    O11 H11a O13 1_555 0.84 1.97 2.754(7) 154
    O11 H11b Br1 2_656 0.84 2.78 3.387(6) 130
    O12 H12a Br10 1_456 0.84 2.84 3.599(6) 152
    O12 H12b Br8 2_566 0.84 3.04 3.745(4) 143
    O13 H13a O14 2_666 0.84 1.93 2.748(6) 165
    O13 H13b Br5 1_555 0.84 2.83 3.463(4) 134
    O14 H14a O10 2_666 0.84 1.97 2.749(5) 153
    O14 H14b Br5 1_555 0.84 2.71 3.405(4) 141
    O15 H15a Br12 2_665 0.84 2.82 3.531(4) 143
    O15 H15b Br8 2_665 0.84 2.86 3.636(6) 154
