# Supplementary material for: Triclinic form of bis­{di-μ-hydroxidobis[fac-aqua­tribromido­tin(IV)]} hepta­hydrate
Source: Acta Crystallogr Sect E Struct Rep Online. 2010 Feb 20;66(Pt 3):i18–9. doi: 10.1107/S1600536810006021 (PMC2983747; doi:10.1107/S1600536810006021)
Supplement: Supplementary file 2 [file e-66-00i18-Isup2.hkl]

#
# h,k,l, Fc-squared, Fo-squared, sigma(Fo-squared) and status flag
#
data_I
_shelx_title ' Sn6001 in P-1'
_shelx_refln_list_code          4
_shelx_F_calc_maximum      750.63
_exptl_crystal_F_000      1532.00
_reflns_d_resolution_high  0.7696
 
loop_
 _symmetry_equiv_pos_as_xyz
 'x, y, z'
 '-x, -y, -z'
 
_cell_length_a     9.9652
_cell_length_b    14.0027
_cell_length_c    14.5230
_cell_angle_alpha  64.859
_cell_angle_beta   69.980
_cell_angle_gamma  75.049
 
_shelx_F_squared_multiplier     1.000
 
loop_
 _refln_index_h
 _refln_index_k
 _refln_index_l
 _refln_F_squared_calc
 _refln_F_squared_meas
 _refln_F_squared_sigma
 _refln_observed_status
   2   0   0    56156.53    52853.12   1137.92 o
   3   0   0      181.94      178.49     22.11 o
   4   0   0    21294.11    22254.02    396.41 o
   5   0   0        0.65        4.96     30.66 o
   6   0   0      541.98      557.87     48.40 o
   7   0   0       44.88       80.66     40.89 o
   8   0   0     2841.27     2633.96    113.81 o
   9   0   0       25.79      -13.09     28.76 o
  10   0   0     7689.65     7301.37    564.32 o
  11   0   0       62.10      127.17    219.41 o
  12   0   0     7660.47     7248.69    848.16 o
 -11   1   0     2083.49     2023.01    344.23 o
 -10   1   0      195.29      178.08     89.53 o
  -9   1   0    17388.24    17175.25    503.10 o
  -8   1   0      386.48      383.95     44.14 o
  -7   1   0    46310.60    46129.11    745.69 o
  -6   1   0      386.30      440.00     54.23 o
  -5   1   0     1866.75     2081.16     59.59 o
  -4   1   0       15.88       26.92     28.91 o
  -3   1   0     8278.39     8784.52    137.34 o
  -2   1   0       52.54      -25.56     17.04 o
   2   1   0        4.26       75.85     18.51 o
   3   1   0     3134.11     3076.10    108.90 o
   4   1   0      246.18      250.82     28.96 o
   5   1   0   272706.81   254658.66   4653.89 o
   6   1   0       35.87       63.00     39.72 o
   7   1   0    34730.89    34053.13    689.91 o
   8   1   0      154.22      135.58     31.38 o
   9   1   0     1210.58     1031.89    240.19 o
  10   1   0        9.93      -98.79    135.58 o
  11   1   0    12296.85    12623.53    843.53 o
  12   1   0       42.33     -117.43    143.66 o
 -11   2   0       59.02      128.17     96.38 o
 -10   2   0     6108.97     5254.29    290.59 o
  -9   2   0      204.26       58.51    109.07 o
  -8   2   0     1429.17     1520.52     97.57 o
  -7   2   0       44.92       84.42     38.16 o
  -6   2   0       87.51      197.74     61.26 o
  -5   2   0     1436.01     1549.65     65.70 o
  -4   2   0    81908.09    81974.04   1240.75 o
  -3   2   0        1.94       76.74     27.44 o
  -2   2   0   141604.42   133895.53   2593.55 o
  -1   2   0       25.73       99.87     30.37 o
   0   2   0    21560.59    20144.46    563.94 o
   1   2   0       19.31      -47.87     31.91 o
   2   2   0    18343.70    17089.23    437.80 o
   3   2   0        1.50      -40.14     35.76 o
   4   2   0     9054.77     8443.37    244.43 o
   5   2   0      115.22      149.46     51.51 o
   6   2   0    67610.23    65914.22   1721.06 o
   7   2   0        2.53      -37.91     55.14 o
   8   2   0      962.82     1188.14    163.47 o
   9   2   0      223.74       80.71    127.45 o
  10   2   0     7288.96     6774.81    802.90 o
  11   2   0      127.11      263.45    199.48 o
  12   2   0     3359.90     2273.29    374.06 o
 -11   3   0      170.18      754.01    260.99 o
 -10   3   0        1.46     -153.19    106.01 o
  -9   3   0     4584.44     4921.60    217.59 o
  -8   3   0       59.28      209.04     65.46 o
  -7   3   0    15050.67    15136.43    318.00 o
  -6   3   0       24.35       -5.43     33.91 o
  -5   3   0     1005.22      960.39     54.93 o
  -4   3   0      401.45      304.20     41.44 o
  -3   3   0     2202.30     2088.21     66.97 o
  -2   3   0       26.61       82.72     33.63 o
  -1   3   0    38082.51    35827.86    689.51 o
   0   3   0      102.73       50.54     26.38 o
   1   3   0    10517.49    10059.83    182.64 o
   2   3   0      192.68      200.95     24.66 o
   3   3   0    36987.01    36245.58    829.42 o
   4   3   0        1.69       -9.97     24.50 o
   5   3   0    10400.20     9427.11    442.89 o
   6   3   0      957.95      931.57     39.31 o
   7   3   0     5112.73     4946.76    221.35 o
   8   3   0      128.63       36.49    108.10 o
   9   3   0     3843.11     3428.29    232.78 o
  10   3   0      222.75      293.53    201.14 o
  11   3   0     8550.38     7796.23    483.01 o
  12   3   0      106.57      214.59    230.35 o
 -11   4   0        0.03      216.63    192.49 o
 -10   4   0     3504.10     3521.34    227.07 o
  -9   4   0      130.16      164.61     60.13 o
  -8   4   0     1179.67     1228.45    113.33 o
  -7   4   0       57.46       85.10     41.20 o
  -6   4   0     1033.76     1021.11     68.67 o
  -5   4   0       29.13      -12.24     38.30 o
  -4   4   0   243479.61   244651.27   3831.47 o
  -3   4   0        7.62        4.17     50.04 o
  -2   4   0    22931.39    22061.39    460.16 o
  -1   4   0        0.15      158.43     42.10 o
   0   4   0    94496.70    89904.39   1857.56 o
   1   4   0       80.58       17.71     25.92 o
   2   4   0    58976.00    54656.98   1019.70 o
   3   4   0      211.95      206.45     30.70 o
   4   4   0    16092.19    15657.77    286.02 o
   5   4   0        0.80       26.05     31.49 o
   6   4   0    32851.20    32094.08    657.77 o
   7   4   0      479.60      435.25     43.24 o
   8   4   0      227.74      261.70    131.34 o
   9   4   0      209.97      202.32    100.88 o
  10   4   0       78.11      138.37    117.64 o
  11   4   0      128.15      230.51    131.34 o
  12   4   0    18825.18    16967.17   1084.68 o
 -11   5   0    19310.58    19756.54   1770.87 o
 -10   5   0      202.02      246.29    145.29 o
  -9   5   0      216.13      130.31     69.83 o
  -8   5   0       14.39       47.53     71.17 o
  -7   5   0      857.79      914.20     81.45 o
  -6   5   0        2.33       57.67     53.92 o
  -5   5   0      189.69      378.17     59.28 o
  -4   5   0       46.17       36.52     43.62 o
  -3   5   0    26186.38    27824.60    466.78 o
  -2   5   0      332.70      364.84     47.75 o
  -1   5   0      119.30      285.13     52.14 o
   0   5   0        0.15      -44.98     32.37 o
   1   5   0   333600.59   291242.75   6082.01 o
   2   5   0        0.73       -3.10     26.33 o
   3   5   0    62195.27    60273.01    916.87 o
   4   5   0       45.03       21.35     34.13 o
   5   5   0    51301.32    50467.41    868.07 o
   6   5   0       62.91      113.38     35.91 o
   7   5   0     5332.81     5433.32    202.14 o
   8   5   0      336.26      314.19     53.72 o
   9   5   0     6303.10     6357.96    566.34 o
  10   5   0        2.28      136.87    175.95 o
  11   5   0      512.27      370.63    162.54 o
 -10   6   0     3704.08     4146.69    382.78 o
  -9   6   0      100.66      314.32    105.40 o
  -8   6   0    11991.33    11891.40    397.99 o
  -7   6   0      101.61      115.55     63.69 o
  -6   6   0   115121.02   122546.30   1962.73 o
  -5   6   0      168.61      282.82     55.37 o
  -4   6   0     3390.22     3494.70    128.71 o
  -3   6   0      186.04       85.80     54.19 o
  -2   6   0    96754.41    95570.43   1681.84 o
  -1   6   0       45.59      -10.87     41.52 o
   0   6   0     2356.25     2552.66     81.65 o
   1   6   0      329.00      407.76     43.41 o
   2   6   0   155663.14   152288.95   2440.43 o
   3   6   0       23.51       69.43     37.63 o
   4   6   0     6320.99     6541.62    147.30 o
   5   6   0       52.01       57.53     37.04 o
   6   6   0    18626.78    19045.75    378.76 o
   7   6   0      116.32      149.31     41.06 o
   8   6   0    27324.24    26763.19    726.64 o
   9   6   0        0.73      311.28    206.92 o
  10   6   0     1585.73     1764.28    222.13 o
  11   6   0      132.28      -28.80    158.63 o
 -10   7   0        9.40      -40.77    175.74 o
  -9   7   0      104.67       34.20    140.48 o
  -8   7   0      317.07      393.42     89.81 o
  -7   7   0      467.39      361.19     83.69 o
  -6   7   0       73.30      109.70     59.91 o
  -5   7   0    19183.78    20022.73    403.57 o
  -4   7   0       12.45       99.59     62.08 o
  -3   7   0    12347.68    12723.80    259.43 o
  -2   7   0       46.83       29.47     65.65 o
  -1   7   0   198143.81   192153.63   2862.62 o
   0   7   0      120.65      279.39     53.41 o
   1   7   0     4040.24     3879.40    136.47 o
   2   7   0      319.51      355.05     64.29 o
   3   7   0    25128.52    25112.24    402.84 o
   4   7   0       32.63       10.07     39.55 o
   5   7   0      189.96      247.94     61.77 o
   6   7   0      397.99      332.36     52.14 o
   7   7   0    36145.09    36649.64    823.25 o
   8   7   0      119.77      121.67     46.57 o
   9   7   0     2830.33     2624.40    171.05 o
  10   7   0      141.64     -112.03    122.48 o
  11   7   0       23.69     -200.74    233.94 o
  -9   8   0      284.81      275.09    124.54 o
  -8   8   0     2880.77     2419.67    162.44 o
  -7   8   0      187.43      193.50     75.58 o
  -6   8   0      214.56      398.83     90.03 o
  -5   8   0       94.43       79.02     66.58 o
  -4   8   0     9306.89     9547.66    234.83 o
  -3   8   0      207.80      206.99     89.95 o
  -2   8   0    49823.79    51768.38    821.91 o
  -1   8   0        6.94       -5.21     55.86 o
   0   8   0   135689.39   135973.95   1921.53 o
   1   8   0       13.26       44.80     43.76 o
   2   8   0    22824.59    22693.61    444.75 o
   3   8   0      104.19      153.76     46.40 o
   4   8   0     1901.10     1794.72     78.35 o
   5   8   0       12.89        0.06     46.19 o
   6   8   0    13362.80    13568.30    278.06 o
   7   8   0     1746.40     1881.44     92.78 o
   8   8   0    14120.64    14246.80    381.79 o
   9   8   0      137.67      162.11     45.04 o
  10   8   0     8967.20     9142.78    983.28 o
  11   8   0      277.47      574.45    297.88 o
  -9   9   0       23.67     -112.20    150.48 o
  -8   9   0      113.82      372.94    129.26 o
  -7   9   0      491.26      492.72     90.38 o
  -6   9   0      280.54      272.30     90.58 o
  -5   9   0     3859.55     3806.15    171.11 o
  -4   9   0       54.26       22.29     71.71 o
  -3   9   0     2331.61     2042.03    122.39 o
  -2   9   0        1.39        7.63     73.62 o
  -1   9   0     8691.02     8998.87    225.81 o
   0   9   0       50.86       30.30     47.01 o
   1   9   0    61115.25    59619.12   1048.28 o
   2   9   0        3.38       13.97     94.16 o
   3   9   0    42974.45    45058.29    784.64 o
   4   9   0       13.37       59.72     40.74 o
   5   9   0    73961.31    73980.77   1417.74 o
   6   9   0       54.26       75.57     43.23 o
   7   9   0     2590.84     2540.98    108.27 o
   8   9   0       25.24       88.90     53.53 o
   9   9   0      106.57      267.62     58.42 o
  10   9   0       44.80       22.91     51.40 o
  -8  10   0      629.96      506.24    357.16 o
  -7  10   0        2.24      -39.20    103.43 o
  -6  10   0    29840.11    31088.67    800.14 o
  -5  10   0       75.08       87.34    121.94 o
  -4  10   0    16565.11    17974.40    484.68 o
  -3  10   0      732.89      819.84    104.05 o
  -2  10   0    17971.25    18627.68    447.84 o
  -1  10   0       69.22      119.66     66.16 o
   0  10   0    14234.53    13798.42    301.04 o
   1  10   0        5.35       69.94     50.87 o
   2  10   0      717.71     1038.07     87.80 o
   3  10   0       18.27       65.20     51.55 o
   4  10   0     1826.29     1660.58     84.58 o
   5  10   0      319.19      477.39     61.89 o
   6  10   0    45367.63    48151.95   1214.15 o
   7  10   0      241.47      241.84     59.34 o
   8  10   0     5572.12     5056.27    252.47 o
   9  10   0       31.78      108.40     99.31 o
  10  10   0     3020.89     2357.87    259.23 o
  -7  11   0       71.61      149.38    125.12 o
  -6  11   0       20.74      105.98    124.95 o
  -5  11   0    30081.10    31019.04   1406.76 o
  -4  11   0       39.82       30.25    112.13 o
  -3  11   0     2502.96     2529.62    176.75 o
  -2  11   0      269.55      113.92     75.74 o
  -1  11   0    82443.84    84798.52   1702.98 o
   0  11   0      360.24      510.95    108.54 o
   1  11   0    36811.74    37645.52    886.86 o
   2  11   0      111.18       25.81     70.29 o
   3  11   0    18883.24    19088.89    467.50 o
   4  11   0        0.85       18.16     55.79 o
   5  11   0    35535.76    37193.84    894.15 o
   6  11   0       68.50       34.11     52.16 o
   7  11   0      298.27      284.27     65.28 o
   8  11   0        1.80      -49.87     99.95 o
   9  11   0      856.68      491.11    152.34 o
  10  11   0      130.33      714.21    351.68 o
  -7  12   0      220.33      148.44    115.78 o
  -6  12   0      681.30      719.18    130.92 o
  -5  12   0      297.82      295.68    151.33 o
  -4  12   0    51258.33    51006.03   2196.64 o
  -3  12   0        3.94     -109.16    123.00 o
  -2  12   0      127.14      756.47    153.66 o
  -1  12   0        2.90       -7.28     49.98 o
   0  12   0       41.61      207.93     57.67 o
   1  12   0        2.95      248.63     87.19 o
   2  12   0    10263.89     9998.41    369.14 o
   3  12   0      815.45     1040.10    127.72 o
   4  12   0     3288.92     3416.33    163.76 o
   5  12   0       28.76      -64.37     65.64 o
   6  12   0     1365.89     1495.10    134.10 o
   7  12   0        7.52       46.92    174.30 o
   8  12   0     1130.10      992.98    204.42 o
   9  12   0        4.77      -51.66    105.79 o
  -6  13   0        0.34      -53.34    127.42 o
  -5  13   0        2.36      147.76    168.86 o
  -4  13   0        8.97      210.95    142.18 o
  -3  13   0      296.55      207.58    173.07 o
  -2  13   0        5.80     -164.76    113.18 o
  -1  13   0     4031.36     3868.16    186.45 o
   0  13   0      341.81      254.05    122.27 o
   1  13   0    74751.52    76212.27   2408.01 o
   2  13   0      107.13       56.01     85.47 o
   3  13   0       28.54      183.20    109.62 o
   4  13   0       19.33      143.50    105.88 o
   5  13   0     8279.70     8612.48    499.65 o
   6  13   0       93.21       90.78    143.93 o
   7  13   0     7408.77     6879.48    627.80 o
   8  13   0      795.85      629.87    217.98 o
  -4  14   0     2244.44     2692.60    393.00 o
  -3  14   0       43.30     -205.43    136.95 o
  -2  14   0     4412.47     4515.53    276.99 o
  -1  14   0       58.50       82.16    136.02 o
   0  14   0    10595.94     9762.98    445.09 o
   1  14   0      406.84      300.15    123.61 o
   2  14   0    34765.50    33661.32   1600.95 o
   3  14   0       18.01      -73.32     88.70 o
   4  14   0     4166.24     4139.69    264.78 o
   5  14   0        5.40      -47.58    174.66 o
   6  14   0     6872.11     6285.20    682.74 o
   7  14   0        4.11      135.95    168.30 o
  -3  15   0    26110.73    24374.55   1699.49 o
  -2  15   0       36.00      257.31    152.88 o
  -1  15   0      509.57     1069.26    274.72 o
   0  15   0      101.69      -73.85    137.10 o
   1  15   0    28154.93    26641.75   1484.85 o
   2  15   0       31.30      -26.09    127.36 o
   3  15   0       58.96       34.08    111.58 o
   4  15   0        5.10       74.12    149.27 o
   5  15   0    11638.78    11538.50    676.33 o
   6  15   0      796.16      613.10    216.63 o
  -1  16   0       63.15      207.78    223.14 o
   0  16   0    24950.06    23982.21   1636.74 o
   1  16   0      101.12       16.73    150.13 o
   2  16   0    10042.00     9209.33    650.25 o
   3  16   0       63.33      233.41    161.88 o
   4  16   0     1869.64     1931.24    274.31 o
  -2 -16   1       52.79     -125.19    109.20 o
  -1 -16   1      470.09      829.28    207.49 o
  -5 -15   1     3643.70     3281.29    337.21 o
  -4 -15   1       97.55      -45.21    144.45 o
  -3 -15   1    29031.56    30806.43   2011.22 o
  -2 -15   1       16.37     -167.59    133.42 o
  -1 -15   1    14023.93    14517.36   1021.39 o
   0 -15   1       59.62      284.32    209.14 o
   1 -15   1     4427.76     4729.03    350.25 o
   2 -15   1       27.20      290.47    159.14 o
  -6 -14   1       74.17      341.31    144.44 o
  -5 -14   1        0.12        9.28    113.03 o
  -4 -14   1    39176.95    41589.90   2239.60 o
  -3 -14   1      104.58      177.82    100.68 o
  -2 -14   1        0.85       82.77    118.61 o
  -1 -14   1        1.51     -116.57    104.35 o
   0 -14   1     4728.15     4015.51    262.02 o
   1 -14   1      118.88      169.60    173.73 o
   2 -14   1    32571.79    33912.79   1437.69 o
   3 -14   1       34.81     -120.48    137.33 o
   4 -14   1    17020.90    15266.59    881.96 o
  -8 -13   1        0.10     -124.74    134.89 o
  -7 -13   1      246.33      572.30    164.73 o
  -6 -13   1      407.05      469.34    147.02 o
  -5 -13   1     2598.33     2575.96    315.66 o
  -4 -13   1        0.37      -35.63     81.34 o
  -3 -13   1     5083.76     5017.30    234.44 o
  -2 -13   1       53.84      110.34     96.69 o
  -1 -13   1      568.03      486.00    119.82 o
   0 -13   1        6.64      179.39     80.68 o
   1 -13   1    11310.30    11758.13    477.92 o
   2 -13   1      179.31       70.50    156.60 o
   3 -13   1     9849.41     9404.95    494.68 o
   4 -13   1       34.74      -68.16    220.98 o
   5 -13   1      155.60      393.79    150.22 o
  -8 -12   1    19241.08    20439.05   1936.46 o
  -7 -12   1       72.69       48.48    129.29 o
  -6 -12   1    20776.66    20851.07    928.69 o
  -5 -12   1      527.27      419.01     77.30 o
  -4 -12   1    24197.17    24784.83    887.64 o
  -3 -12   1      204.11      204.71     77.92 o
  -2 -12   1     6174.60     6199.92    285.79 o
  -1 -12   1      116.17       97.32     59.38 o
   0 -12   1      306.93      453.61     64.77 o
   1 -12   1      139.93      170.12     71.12 o
   2 -12   1     2716.59     3208.49    218.77 o
   3 -12   1       35.68       69.46    165.59 o
   4 -12   1     5334.06     5517.95    326.46 o
   5 -12   1      104.80       76.44    171.05 o
   6 -12   1       35.91      -34.52    125.20 o
  -9 -11   1     6003.14     5104.40    937.90 o
  -8 -11   1       58.48      -14.73    119.85 o
  -7 -11   1    22659.45    24456.57   1119.98 o
  -6 -11   1       22.42      107.65     97.16 o
  -5 -11   1     2812.85     2526.14    142.62 o
  -4 -11   1      110.77      150.35     68.93 o
  -3 -11   1      357.28      452.88     70.30 o
  -2 -11   1       29.68       86.33     88.91 o
  -1 -11   1     1738.60     1683.18    101.10 o
   0 -11   1     1555.02     1607.44    104.08 o
   1 -11   1    11670.55    11912.57    332.41 o
   2 -11   1        0.79       23.99     77.20 o
   3 -11   1     3930.30     3997.22    211.98 o
   4 -11   1      203.77       89.46    221.50 o
   5 -11   1     3805.97     3282.29    368.13 o
   6 -11   1       28.57      -46.73    100.12 o
   7 -11   1      543.31      348.36    137.71 o
 -10 -10   1    10027.96     9348.81   1203.14 o
  -9 -10   1       99.58      129.18    108.77 o
  -8 -10   1    13361.20    12260.21    939.88 o
  -7 -10   1      868.73      717.49     97.19 o
  -6 -10   1      992.50      846.67     75.96 o
  -5 -10   1       28.71       18.81     52.52 o
  -4 -10   1    21863.05    23366.24    587.32 o
  -3 -10   1       97.80      120.93     67.48 o
  -2 -10   1   127563.29   135582.33   2708.06 o
  -1 -10   1      410.75      471.18     65.65 o
   0 -10   1    65299.95    67073.94   1183.23 o
   1 -10   1      118.83      164.55     71.82 o
   2 -10   1     3021.94     3509.35    149.43 o
   3 -10   1      185.54      276.88    107.24 o
   4 -10   1     2236.28     2231.67    156.67 o
   5 -10   1      229.52      199.42     96.74 o
   6 -10   1     2195.38     2260.94    151.32 o
   7 -10   1      246.53      589.10    139.48 o
   8 -10   1    17444.03    16304.78    987.61 o
 -10  -9   1        1.18     -120.31    270.18 o
  -9  -9   1    15544.14    15456.41    988.39 o
  -8  -9   1      585.80      562.47     92.44 o
  -7  -9   1    14530.23    14737.02    427.06 o
  -6  -9   1      661.65      692.45     88.05 o
  -5  -9   1     5405.24     5409.82    216.65 o
  -4  -9   1       27.57      116.90     64.71 o
  -3  -9   1    33649.52    35401.27    717.22 o
  -2  -9   1     1797.83     1888.63     87.07 o
  -1  -9   1       43.15       75.92     85.07 o
   0  -9   1       31.94      106.47     54.92 o
   1  -9   1    32974.84    33116.84    582.89 o
   2  -9   1        1.37      -97.81     65.21 o
   3  -9   1    20304.75    20970.92    540.40 o
   4  -9   1       32.65      112.82     84.45 o
   5  -9   1    37778.16    38630.48   1275.50 o
   6  -9   1      414.98      417.54     90.06 o
   7  -9   1     1241.22     1294.11    117.61 o
   8  -9   1       34.48      136.51    178.77 o
   9  -9   1     3692.69     3147.88    295.69 o
 -10  -8   1    27319.07    27828.64   3369.14 o
  -9  -8   1       22.32       45.07     37.47 o
  -8  -8   1    41284.35    39929.09   1726.10 o
  -7  -8   1       97.86       27.19     48.14 o
  -6  -8   1    75093.63    77674.70   1764.15 o
  -5  -8   1        1.48       32.61     45.08 o
  -4  -8   1    40938.27    41905.54    721.60 o
  -3  -8   1       23.27      118.29     54.58 o
  -2  -8   1     1413.27     1513.59     71.22 o
  -1  -8   1      754.44      781.21     72.45 o
   0  -8   1     2449.38     2572.98     97.90 o
   1  -8   1        7.56      -44.21     51.41 o
   2  -8   1     1997.32     2283.93    135.16 o
   3  -8   1     1220.88     1500.27     92.55 o
   4  -8   1    15188.59    14800.85    450.05 o
   5  -8   1      145.57      106.21     70.37 o
   6  -8   1    25497.83    27155.63    733.95 o
   7  -8   1        6.73      -43.78     77.80 o
   8  -8   1     7141.70     6902.83    371.58 o
   9  -8   1      118.08       96.69    152.14 o
 -11  -7   1       67.05     -248.47    273.09 o
 -10  -7   1      283.42      231.91    159.94 o
  -9  -7   1     8258.87     8024.63    545.84 o
  -8  -7   1      673.27      557.86     91.61 o
  -7  -7   1    26098.63    26570.93    622.72 o
  -6  -7   1       58.84        5.12     41.84 o
  -5  -7   1    30257.36    30751.49    579.91 o
  -4  -7   1      194.64      151.97     43.01 o
  -3  -7   1    48999.05    49456.97    817.45 o
  -2  -7   1       70.34       57.43     52.93 o
  -1  -7   1    64875.15    64174.95   1078.45 o
   0  -7   1      478.74      566.62     44.67 o
   1  -7   1    16973.79    17273.03    307.77 o
   2  -7   1       92.95      171.54     54.34 o
   3  -7   1    12525.15    12847.36    267.69 o
   4  -7   1      195.93      179.57     57.90 o
   5  -7   1    39067.85    40941.05    778.93 o
   6  -7   1      385.71      298.17     69.95 o
   7  -7   1      214.47      270.77     80.59 o
   8  -7   1       80.52      234.54     90.33 o
   9  -7   1      126.81      104.84    114.56 o
  10  -7   1       22.63      129.72    162.68 o
 -11  -6   1      288.84      298.28    159.40 o
 -10  -6   1    10730.14    11360.17    581.57 o
  -9  -6   1       44.95      353.03    400.63 o
  -8  -6   1      536.89      469.25     61.87 o
  -7  -6   1      227.39      280.70     39.58 o
  -6  -6   1    36999.93    37565.46    654.01 o
  -5  -6   1        4.21      -34.48     41.98 o
  -4  -6   1    34720.83    35678.99    579.18 o
  -3  -6   1      418.06      531.35     45.29 o
  -2  -6   1    88186.53    88212.88   1535.50 o
  -1  -6   1      742.42      701.74     47.00 o
   0  -6   1    20865.63    21235.33    352.35 o
   1  -6   1      130.84      129.68     57.60 o
   2  -6   1    44598.02    43981.14    722.15 o
   3  -6   1       41.03       16.41     55.52 o
   4  -6   1        6.63      298.82    105.12 o
   5  -6   1      500.58      489.89     85.43 o
   6  -6   1    12311.89    12060.25    281.99 o
   7  -6   1       46.99       78.36     55.59 o
   8  -6   1     9601.24     9903.30    341.46 o
   9  -6   1      491.79      351.23    121.37 o
  10  -6   1    57027.18    57766.43   3102.66 o
 -11  -5   1      986.64      960.44    237.29 o
 -10  -5   1       38.84     -105.45    108.31 o
  -9  -5   1      145.80       19.25    279.12 o
  -8  -5   1        2.81     -155.25    108.13 o
  -7  -5   1     1390.20     1529.91    107.49 o
  -6  -5   1      591.81      666.01     49.79 o
  -5  -5   1    19299.32    19450.01    347.68 o
  -4  -5   1        5.61      -24.15     36.00 o
  -3  -5   1    15547.22    15673.31    279.46 o
  -2  -5   1      997.82      986.51     46.53 o
  -1  -5   1    77763.65    76703.98   1468.43 o
   0  -5   1       19.00      -35.84     48.04 o
   1  -5   1    31314.08    32036.40    599.59 o
   2  -5   1       48.38       43.87     44.09 o
   3  -5   1    86211.05    85124.30   1444.78 o
   4  -5   1       16.83       24.47     48.40 o
   5  -5   1     6686.79     7287.33    153.24 o
   6  -5   1      313.02      204.18     60.31 o
   7  -5   1     5795.82     5784.33    170.69 o
   8  -5   1        5.41       25.86     56.70 o
   9  -5   1     3303.73     3487.18    184.48 o
  10  -5   1      176.61      235.11    129.25 o
  11  -5   1     2252.34     2070.27    207.42 o
 -11  -4   1       24.16      534.25    336.92 o
 -10  -4   1    37268.07    39888.62   1944.39 o
  -9  -4   1       60.64      -32.47    100.87 o
  -8  -4   1    44167.70    45596.64   1519.65 o
  -7  -4   1      376.14      598.49    195.40 o
  -6  -4   1      330.71      366.44     42.77 o
  -5  -4   1      665.42      706.35     57.59 o
  -4  -4   1   116128.07   111528.08   2043.48 o
  -3  -4   1       60.90       56.52     41.56 o
  -2  -4   1    37529.14    36642.12    591.41 o
  -1  -4   1      291.85      296.29     49.71 o
   0  -4   1       65.23      146.57     41.45 o
   1  -4   1       11.40      -51.90     34.60 o
   2  -4   1    95135.70    93158.39   1610.53 o
   3  -4   1      660.90      770.82     57.58 o
   4  -4   1      879.58      801.54    122.97 o
   5  -4   1      407.08      572.51     66.78 o
   6  -4   1     4610.95     4703.00    146.56 o
   7  -4   1       41.34      146.14     49.15 o
   8  -4   1     4036.81     4080.27    166.23 o
   9  -4   1      619.98      592.50     76.80 o
  10  -4   1     4892.57     4570.77    337.64 o
  11  -4   1      114.58      180.34    120.97 o
 -11  -3   1    18614.19    20508.83    971.63 o
 -10  -3   1      130.94      248.53    163.04 o
  -9  -3   1    21925.01    23246.50    915.91 o
  -8  -3   1       40.64       56.15     81.86 o
  -7  -3   1    12398.05    12620.40    417.92 o
  -6  -3   1       94.65      137.88     85.86 o
  -5  -3   1   194469.61   183383.39   3694.59 o
  -4  -3   1       20.06       -8.93     30.56 o
  -3  -3   1   111796.80   107083.38   2107.04 o
  -2  -3   1        0.99      -13.47     35.43 o
  -1  -3   1    12956.73    13732.78    295.60 o
   0  -3   1      252.18      438.07     48.45 o
   1  -3   1    30973.18    29577.47    612.54 o
   2  -3   1      593.50      687.45     53.80 o
   3  -3   1     7552.98     8023.97    164.38 o
   4  -3   1      183.08      215.21     39.43 o
   5  -3   1     5522.18     5799.20    124.58 o
   6  -3   1       16.95       43.42     42.93 o
   7  -3   1    39686.74    41570.00    768.15 o
   8  -3   1        1.09       40.63     47.67 o
   9  -3   1     1253.05     1305.57    203.56 o
  10  -3   1        0.92      160.32     97.82 o
  11  -3   1      423.15      296.30    169.43 o
 -11  -2   1      352.56      367.80    141.46 o
 -10  -2   1     3137.33     3383.12    264.18 o
  -9  -2   1      818.34      949.43    177.09 o
  -8  -2   1     9676.28    10242.25    405.70 o
  -7  -2   1      862.55      682.26    122.73 o
  -6  -2   1    62388.04    61279.18   1350.20 o
  -5  -2   1       50.47      167.43     81.29 o
  -4  -2   1     1627.18     1459.29     52.12 o
  -3  -2   1      235.87      149.50     23.31 o
  -2  -2   1    48225.93    44806.80    953.01 o
  -1  -2   1        7.26      -31.17     20.78 o
   0  -2   1   151457.31   136039.97   3180.66 o
   1  -2   1       95.37      127.51     30.64 o
   2  -2   1      423.75      445.66     35.19 o
   3  -2   1      115.07      113.42     28.87 o
   4  -2   1     9025.12     8694.93    163.01 o
   5  -2   1       38.18       36.11     32.17 o
   6  -2   1    56656.44    57807.25   1034.30 o
   7  -2   1       67.53       91.59     44.06 o
   8  -2   1    20085.16    20420.61    466.35 o
   9  -2   1      113.74      103.11     55.61 o
  10  -2   1    23247.63    23122.60    787.64 o
  11  -2   1       60.06      -55.73    201.71 o
 -11  -1   1     6967.92     6907.72    470.38 o
 -10  -1   1       31.56      129.97    119.49 o
  -9  -1   1    14756.35    14680.02    773.08 o
  -8  -1   1      188.77      154.77    107.93 o
  -7  -1   1    37660.68    39269.11   1086.50 o
  -6  -1   1      752.89     1000.57     96.47 o
  -5  -1   1       30.21      229.53     81.22 o
  -4  -1   1      246.67      226.79     81.18 o
  -3  -1   1    88710.89    84630.90   2602.55 o
  -2  -1   1       83.18      104.42     20.09 o
  -1  -1   1   137607.69   117980.27   5802.05 o
   1  -1   1   150473.59   136545.78   7965.27 o
   2  -1   1       15.07      -32.54     21.69 o
   3  -1   1    13789.66    13561.25    224.63 o
   4  -1   1       54.25      110.51     38.04 o
   5  -1   1    74104.33    72284.80   1026.28 o
   6  -1   1       41.09       58.75     32.81 o
   7  -1   1     1256.64     1438.59     57.62 o
   8  -1   1       17.10       90.71     46.91 o
   9  -1   1     3699.13     3820.36    140.54 o
  10  -1   1        5.11      -31.20     64.08 o
  11  -1   1    36609.01    35125.35   2391.44 o
  12  -1   1      118.09       33.11    246.84 o
 -11   0   1       86.42      235.89    189.59 o
 -10   0   1     3146.55     2681.72    375.05 o
  -9   0   1        1.61     -114.91    138.38 o
  -8   0   1   146476.45   149907.45   4870.38 o
  -7   0   1       17.23        9.01     39.31 o
  -6   0   1    11792.68    11958.86    276.96 o
  -5   0   1        6.69       17.04     26.24 o
  -4   0   1      388.66      427.63     39.30 o
  -3   0   1       49.93       12.97     19.93 o
  -2   0   1     5723.12     5776.54    214.79 o
  -1   0   1      253.48      398.17     50.68 o
   2   0   1    10400.45     9983.73    193.46 o
   3   0   1      423.86      430.75     34.06 o
   4   0   1   122066.96   118788.13   1954.98 o
   5   0   1     1057.94     1075.67     44.64 o
   6   0   1    26843.90    27380.41    440.26 o
   7   0   1       39.78      114.98     47.22 o
   8   0   1    13256.67    13734.08    269.59 o
   9   0   1       97.11       18.88     64.92 o
  10   0   1    28872.08    28936.25   1095.66 o
  11   0   1      292.68      137.99     78.81 o
  12   0   1     4518.88     4276.89    582.28 o
 -11   1   1      991.69      761.89    205.49 o
 -10   1   1       59.10      221.35    215.98 o
  -9   1   1     8940.54     9210.08    340.33 o
  -8   1   1      473.06      427.62     34.76 o
  -7   1   1     8698.30     8949.64    208.67 o
  -6   1   1        0.87      -17.84     50.50 o
  -5   1   1     6028.51     6974.37    138.61 o
  -4   1   1      230.87      286.53     28.21 o
  -3   1   1   394671.09   333940.88   5881.01 o
  -2   1   1        4.59      -25.43     19.62 o
  -1   1   1   129443.78   104659.25   6545.28 o
   2   1   1        1.01       62.28     22.46 o
   3   1   1    36234.44    34475.79    772.36 o
   4   1   1      265.10      369.61     37.77 o
   5   1   1     1597.30     1765.64     80.77 o
   6   1   1       28.93      144.28     49.40 o
   7   1   1     2050.98     2136.15    106.94 o
   8   1   1        0.59      -14.86     50.11 o
   9   1   1    30183.77    29653.83    779.01 o
  10   1   1      592.59      500.78     90.62 o
  11   1   1    10282.10    10242.33    809.84 o
  12   1   1      584.19     1095.10    245.49 o
 -11   2   1        5.36      349.27    279.28 o
 -10   2   1       26.06       96.02    100.63 o
  -9   2   1      311.72      195.92     41.59 o
  -8   2   1      771.90      917.36     79.04 o
  -7   2   1      983.31      916.88     53.80 o
  -6   2   1     7995.46     8357.37    298.19 o
  -5   2   1       38.44       36.56     25.65 o
  -4   2   1   138800.70   136714.78   2148.71 o
  -3   2   1        6.23       56.12     40.26 o
  -2   2   1     4975.72     4899.14     99.15 o
  -1   2   1        1.61      -40.24     26.83 o
   0   2   1    16147.95     9346.34   1349.61 o
   1   2   1      105.21      182.68     47.26 o
   2   2   1    83380.71    76416.39   1920.97 o
   3   2   1      131.41       35.77     37.91 o
   4   2   1     7038.42     6888.06    188.00 o
   5   2   1        5.85      -30.17     33.91 o
   6   2   1    34443.72    32899.21    592.50 o
   7   2   1       68.22      108.29     41.70 o
   8   2   1    18523.54    18191.50    407.20 o
   9   2   1        1.11        0.18     28.85 o
  10   2   1     3707.32     3761.33    301.44 o
  11   2   1      408.12      359.94    404.42 o
  12   2   1       86.79      473.59    203.79 o
 -11   3   1    25538.75    26017.80   1935.38 o
 -10   3   1        0.30      -14.80     93.72 o
  -9   3   1    12183.22    12228.09    401.28 o
  -8   3   1      346.16      331.04     56.13 o
  -7   3   1    45970.16    47951.38    890.64 o
  -6   3   1       46.52       46.50     47.50 o
  -5   3   1     4343.14     4547.14    115.08 o
  -4   3   1       53.61       39.20     37.31 o
  -3   3   1    63643.26    63630.42   1067.19 o
  -2   3   1      476.24      447.88     42.07 o
  -1   3   1    12015.04    11268.08    231.21 o
   0   3   1        6.48       29.74     21.70 o
   1   3   1    71641.63    68218.03   1728.36 o
   2   3   1       55.25      -47.51     31.68 o
   3   3   1     6055.82     5881.35    175.44 o
   4   3   1       50.06      116.37     42.48 o
   5   3   1     1805.55     2001.76    152.47 o
   6   3   1      138.78       72.76     44.83 o
   7   3   1     4160.77     4146.02    118.61 o
   8   3   1        3.76       -7.51     27.46 o
   9   3   1     9094.04     8765.25    295.62 o
  10   3   1       45.49      226.88    159.32 o
  11   3   1    10091.87    10384.21   1037.93 o
  12   3   1        1.05      -35.84    353.59 o
 -11   4   1       37.34      171.00    107.45 o
 -10   4   1     1456.76     1546.94    290.62 o
  -9   4   1      176.05      238.24     74.75 o
  -8   4   1      307.99      358.24     82.86 o
  -7   4   1      493.30      508.92     56.06 o
  -6   4   1    10685.24    10834.90    222.26 o
  -5   4   1       68.84       68.34     42.18 o
  -4   4   1     3694.04     3887.21     89.84 o
  -3   4   1      218.38      144.48     46.32 o
  -2   4   1       39.30      132.67     53.62 o
  -1   4   1       12.43      -17.35     29.46 o
   0   4   1    36673.09    35291.12    697.40 o
   1   4   1        4.02       57.23     22.32 o
   2   4   1   126906.05   116928.27   2256.77 o
   3   4   1      232.70      207.21     30.02 o
   4   4   1    28263.46    27275.48    626.19 o
   5   4   1      469.15      377.04     46.69 o
   6   4   1    14743.40    14688.40    310.68 o
   7   4   1      339.10      339.80     70.32 o
   8   4   1     5958.07     5884.94    166.77 o
   9   4   1      229.68      190.04     39.74 o
  10   4   1      668.30      938.64    197.43 o
  11   4   1        7.63      212.60    191.56 o
  12   4   1     1881.06     1851.08    260.55 o
 -10   5   1       24.27      -27.19    107.84 o
  -9   5   1     5054.37     4700.31    350.23 o
  -8   5   1       26.17       59.70     52.78 o
  -7   5   1   130471.41   136023.63   3074.53 o
  -6   5   1        0.29       60.14     51.66 o
  -5   5   1   128785.70   132351.58   1903.73 o
  -4   5   1      402.27      481.11     51.60 o
  -3   5   1     2370.05     2610.90     84.77 o
  -2   5   1       78.85       60.80     42.90 o
  -1   5   1    15123.65    14521.70    265.40 o
   0   5   1       25.11      -38.19     25.46 o
   1   5   1    21873.58    21644.79    473.10 o
   2   5   1       35.48       -6.02     26.66 o
   3   5   1    12026.64    11877.05    206.63 o
   4   5   1       59.50       18.52     28.04 o
   5   5   1    70642.98    69019.15   1372.35 o
   6   5   1      365.97      378.67     47.46 o
   7   5   1    87780.09    86915.42   1846.50 o
   8   5   1        0.46       10.40     36.58 o
   9   5   1    51249.09    51543.62   1884.01 o
  10   5   1      320.10       75.37    127.86 o
  11   5   1     2087.57     2116.40    218.69 o
  12   5   1      245.57      288.38    189.57 o
 -10   6   1      197.85      154.41     92.11 o
  -9   6   1       15.10      -56.55    168.81 o
  -8   6   1     1584.28     1496.72    129.79 o
  -7   6   1       26.66      118.45     67.92 o
  -6   6   1    24847.79    25360.57    464.72 o
  -5   6   1        5.74      -31.96     44.50 o
  -4   6   1     2618.85     2741.01    100.61 o
  -3   6   1      137.72      201.36     57.95 o
  -2   6   1   201943.73   196088.55   3177.23 o
  -1   6   1       11.80      -18.59     59.19 o
   0   6   1   182194.55   170696.23   2702.15 o
   1   6   1      160.94      147.89     36.52 o
   2   6   1      654.75      587.53     37.38 o
   3   6   1      813.12      769.23     41.05 o
   4   6   1     5536.72     5835.15    204.75 o
   5   6   1       32.33       82.40     51.51 o
   6   6   1     3912.16     3785.35    108.18 o
   7   6   1      192.66      240.22     73.95 o
   8   6   1      781.10      862.10     63.56 o
   9   6   1       87.92      160.43     45.89 o
  10   6   1      587.42      815.04    132.65 o
  11   6   1      224.72      425.98    173.77 o
  12   6   1    22936.74    23462.46   2072.49 o
 -10   7   1        2.66      211.12    122.76 o
  -9   7   1    53338.00    52286.01   2361.86 o
  -8   7   1       29.79       37.42    106.12 o
  -7   7   1      631.18      744.32     87.52 o
  -6   7   1      260.96      228.07     77.31 o
  -5   7   1     7413.31     7743.31    180.18 o
  -4   7   1      147.07      268.80     64.81 o
  -3   7   1    43209.88    43814.66    757.86 o
  -2   7   1       65.12        7.93     54.35 o
  -1   7   1    60862.73    58868.17    963.96 o
   0   7   1       31.05       79.55     40.86 o
   1   7   1    96079.41    92580.23   1587.29 o
   2   7   1       20.70       46.88     33.71 o
   3   7   1    67850.20    64587.85   1060.20 o
   4   7   1       62.86      119.33     38.92 o
   5   7   1    45069.05    45048.95    624.20 o
   6   7   1      159.28      182.39     40.54 o
   7   7   1       87.93      133.28     42.24 o
   8   7   1      230.51      164.46     49.22 o
   9   7   1    24471.55    24098.96    778.36 o
  10   7   1      126.42       35.68     70.48 o
  11   7   1    15907.04    16561.99   1615.11 o
  -9   8   1        7.46       21.92    144.68 o
  -8   8   1      198.56      211.81     98.04 o
  -7   8   1       43.35        3.45     67.07 o
  -6   8   1     4795.09     4774.97    191.17 o
  -5   8   1        3.34      -16.13     91.08 o
  -4   8   1    38907.96    40681.02    844.91 o
  -3   8   1        7.15       17.68     72.29 o
  -2   8   1      726.37      980.26    110.36 o
  -1   8   1      175.64      120.71     62.98 o
   0   8   1     7785.72     7610.25    150.61 o
   1   8   1       70.25        9.74     60.38 o
   2   8   1     1333.89     1428.01     79.21 o
   3   8   1        4.61       61.50     38.30 o
   4   8   1      393.45      411.39     64.41 o
   5   8   1       61.49       89.14     46.92 o
   6   8   1     8489.75     8412.52    224.19 o
   7   8   1       30.76      -25.08     42.71 o
   8   8   1     5925.56     5681.61    190.96 o
   9   8   1      246.94      210.01     54.43 o
  10   8   1    18428.73    18464.90   1707.07 o
  11   8   1       36.71      426.74    306.33 o
  -9   9   1    13970.66    13207.11   1055.60 o
  -8   9   1      433.85      490.48    161.74 o
  -7   9   1     1935.79     1953.31    134.02 o
  -6   9   1      321.96      305.88     81.78 o
  -5   9   1     2328.65     2305.26    137.82 o
  -4   9   1      190.44      280.91    103.11 o
  -3   9   1    26986.24    27076.90    881.79 o
  -2   9   1      194.82      152.60     72.32 o
  -1   9   1      882.14      933.45     93.53 o
   0   9   1        5.73      -32.08     36.89 o
   1   9   1       62.69       63.26     60.36 o
   2   9   1      494.14      445.90     56.48 o
   3   9   1    12933.78    12540.75    327.62 o
   4   9   1      469.29      532.50     47.92 o
   5   9   1    48521.16    49596.69    956.45 o
   6   9   1      284.57      267.23     46.54 o
   7   9   1    43287.10    44006.67   1107.84 o
   8   9   1      109.30      113.76     47.45 o
   9   9   1     1488.42     1421.71    115.95 o
  10   9   1       80.26      -79.47    216.53 o
  11   9   1     4484.18     4167.83    572.48 o
  -8  10   1      782.09      813.86    221.51 o
  -7  10   1       31.46       22.64    132.12 o
  -6  10   1     4326.98     4204.69    245.75 o
  -5  10   1      165.89      158.20     93.19 o
  -4  10   1    55680.13    58322.94   1399.68 o
  -3  10   1      204.01      308.21    103.13 o
  -2  10   1    30778.80    31298.84    689.47 o
  -1  10   1       25.38       32.44     38.53 o
   0  10   1    19044.88    18719.53    336.50 o
   1  10   1        5.13       43.37     55.37 o
   2  10   1     5454.92     5171.82    202.35 o
   3  10   1       72.26      173.52     61.34 o
   4  10   1      868.80      881.52     87.79 o
   5  10   1        0.31        6.82     44.70 o
   6  10   1      227.40      259.90     45.66 o
   7  10   1      499.35      527.08     53.95 o
   8  10   1     8598.26     8168.73    304.05 o
   9  10   1       66.36      193.55     97.17 o
  10  10   1     7854.69     7335.00    836.48 o
  -7  11   1    14319.59    13844.28    691.30 o
  -6  11   1       19.54      186.46    119.78 o
  -5  11   1    24360.14    23832.33   1039.83 o
  -4  11   1       22.69      206.37    104.37 o
  -3  11   1    59047.46    59766.05   1406.69 o
  -2  11   1      160.74      149.40     87.80 o
  -1  11   1    19956.16    20697.18    538.41 o
   0  11   1       48.94       96.28     79.60 o
   1  11   1    33484.93    33751.17    774.72 o
   2  11   1        9.48       -9.58     57.21 o
   3  11   1    36974.34    38124.83    884.53 o
   4  11   1      265.81      117.78     53.14 o
   5  11   1     4050.70     3946.08    142.71 o
   6  11   1        0.49      -27.85     49.63 o
   7  11   1     9865.10    10390.89    386.40 o
   8  11   1      457.01      651.89    125.93 o
   9  11   1     1592.43     1118.74    270.59 o
  10  11   1       53.15      182.07    122.94 o
  -7  12   1      159.20      190.14    151.82 o
  -6  12   1     8781.05     8474.50    410.50 o
  -5  12   1      141.15       95.03    194.90 o
  -4  12   1     4632.83     4446.30    245.72 o
  -3  12   1      243.88      -19.22    133.69 o
  -2  12   1    17784.02    17183.30    509.00 o
  -1  12   1        1.25      -57.06     38.04 o
   0  12   1     2086.11     2034.16    162.99 o
   1  12   1       25.47       -0.65     65.01 o
   2  12   1    49821.65    50352.70   1436.33 o
   3  12   1       74.45      -11.74     65.49 o
   4  12   1    11945.79    12308.12    390.99 o
   5  12   1       36.53       10.59     48.04 o
   6  12   1    33819.04    34544.46   1215.94 o
   7  12   1       20.96      -27.69     73.02 o
   8  12   1     2394.85     2023.12    235.67 o
   9  12   1       12.82       -1.04    143.86 o
  -6  13   1        0.54      179.13    135.14 o
  -5  13   1    10634.53     9968.62    568.67 o
  -4  13   1        9.79      -82.49    159.68 o
  -3  13   1     6391.04     6394.35    388.21 o
  -2  13   1      521.71      505.24    153.28 o
  -1  13   1      300.73      432.61    166.41 o
   0  13   1      304.72      222.27    108.25 o
   1  13   1        4.11      105.00     91.36 o
   2  13   1       10.60       48.12     83.64 o
   3  13   1    12657.23    12390.11    531.90 o
   4  13   1       20.92       49.11     67.96 o
   5  13   1     1526.86     1402.28    127.65 o
   6  13   1      103.81      113.79     93.54 o
   7  13   1     1002.62     1031.95    239.97 o
   8  13   1        2.56      -31.22    136.63 o
   9  13   1     2143.32     1771.82    302.04 o
  -5  14   1       72.72       81.96    183.01 o
  -4  14   1     3182.94     3582.89    577.48 o
  -3  14   1       63.61       31.26    200.63 o
  -2  14   1    22455.55    22367.67   1290.24 o
  -1  14   1       21.90      189.30    117.20 o
   0  14   1     9132.27     8583.90    581.16 o
   1  14   1      390.60      266.39    109.82 o
   2  14   1     2421.51     2121.61    173.32 o
   3  14   1      500.84      450.72    115.39 o
   4  14   1     2256.11     2113.54    271.91 o
   5  14   1      273.25      353.15    132.98 o
   6  14   1     1596.44     1717.84    218.37 o
   7  14   1      476.03      586.63    222.79 o
   8  14   1    19358.95    18485.00   2481.19 o
  -3  15   1      627.53      488.56    155.73 o
  -2  15   1       64.36       55.79    152.38 o
  -1  15   1    29443.09    29780.89   1655.20 o
   0  15   1        9.96      -23.15    150.58 o
   1  15   1    20603.48    20794.42   1334.41 o
   2  15   1       14.63      116.50    113.07 o
   3  15   1       34.66       97.83     97.69 o
   4  15   1      305.28       36.73    154.70 o
   5  15   1      230.61      547.90    133.06 o
   6  15   1      104.82       83.51     98.63 o
   7  15   1     3846.78     4555.33    534.25 o
  -2  16   1    21619.70    20293.85   1415.83 o
  -1  16   1        5.79       90.84    140.21 o
   0  16   1      175.64      525.15    165.03 o
   1  16   1      126.31       61.85    139.89 o
   2  16   1      556.58      592.05    197.35 o
   3  16   1       44.53       -9.26    110.94 o
   4  16   1    16567.04    15884.24   1513.71 o
   5  16   1      169.16      254.87    224.46 o
  -4 -15   2      864.87      489.96    168.03 o
  -3 -15   2      570.26      775.61    186.34 o
  -2 -15   2       24.83       70.27    140.44 o
  -1 -15   2      336.59      512.61    190.92 o
   0 -15   2        4.83     -211.21    219.13 o
   1 -15   2      184.87       65.05    179.51 o
   2 -15   2        4.11       93.58    179.03 o
  -6 -14   2    19962.85    18929.02   1588.53 o
  -5 -14   2       13.65       34.74    145.27 o
  -4 -14   2    25929.83    26539.56   1578.97 o
  -3 -14   2        0.64       82.97    139.79 o
  -2 -14   2      677.99      618.37    197.27 o
  -1 -14   2      404.44      389.37    236.61 o
   0 -14   2    20526.53    20829.01   1074.61 o
   1 -14   2      492.08      776.16    216.03 o
   2 -14   2     1396.42     1295.31    226.66 o
   3 -14   2      353.43      105.60    152.31 o
   4 -14   2    13784.50    12831.93    759.84 o
  -7 -13   2    30931.59    30770.77   2533.75 o
  -6 -13   2        7.22       11.27    144.28 o
  -5 -13   2     8131.50     8203.88    577.39 o
  -4 -13   2       45.74      234.60    113.26 o
  -3 -13   2     9094.74     8715.25    513.43 o
  -2 -13   2        5.12     -108.47     97.30 o
  -1 -13   2     3887.44     3196.99    224.33 o
   0 -13   2       41.80       25.62    110.07 o
   1 -13   2    23096.65    23182.71   1089.93 o
   2 -13   2      374.51      251.63    193.75 o
   3 -13   2     2258.12     2402.55    331.05 o
   4 -13   2      210.07      153.87    183.38 o
   5 -13   2     4647.16     3971.33    331.25 o
  -8 -12   2     2119.94     2403.87    311.79 o
  -7 -12   2      701.02      776.47    145.21 o
  -6 -12   2     1550.93     1639.01    235.35 o
  -5 -12   2        8.49       40.58     95.86 o
  -4 -12   2     2271.96     2151.24    156.10 o
  -3 -12   2      123.33      125.05    102.90 o
  -2 -12   2    24712.51    24314.07   1059.14 o
  -1 -12   2       22.37      -35.02     90.35 o
   0 -12   2     1487.34     1463.06    127.90 o
   1 -12   2        0.09      -44.23     76.62 o
   2 -12   2     3567.15     3295.79    187.12 o
   3 -12   2       47.86       -2.16    149.89 o
   4 -12   2    17534.83    17508.14    742.07 o
   5 -12   2      420.39      468.12    155.54 o
   6 -12   2       19.93      233.00    194.19 o
  -8 -11   2     1302.36     1888.48    257.97 o
  -7 -11   2     2730.69     2496.60    322.91 o
  -6 -11   2      148.53      225.56    105.73 o
  -5 -11   2      370.87      420.91     73.81 o
  -4 -11   2        1.94       64.55     73.12 o
  -3 -11   2     4335.11     4664.41    191.67 o
  -2 -11   2      360.18      384.77     97.27 o
  -1 -11   2    29686.96    29285.29    800.34 o
   0 -11   2      284.97      312.29     67.77 o
   1 -11   2     2498.85     2642.52    132.41 o
   2 -11   2      151.48      180.11    143.84 o
   3 -11   2     3527.35     3573.04    277.88 o
   4 -11   2        1.71      -49.56    134.21 o
   5 -11   2     2508.92     2751.47    230.56 o
   6 -11   2        5.92       14.41    129.33 o
   7 -11   2     2270.21     2502.61    233.90 o
  -9 -10   2       85.23       48.36     78.86 o
  -8 -10   2    29417.36    30418.81   2184.93 o
  -7 -10   2       23.95      -79.91    101.35 o
  -6 -10   2    11762.88    11636.72    400.49 o
  -5 -10   2      763.26      839.69     84.37 o
  -4 -10   2     4286.31     4153.10    210.82 o
  -3 -10   2      776.42      817.44     79.73 o
  -2 -10   2       26.35      110.43     81.41 o
  -1 -10   2      841.10      930.30     77.06 o
   0 -10   2    71357.45    71689.70   1380.10 o
   1 -10   2        3.17      160.55     70.62 o
   2 -10   2     2664.80     2913.55    152.12 o
   3 -10   2        3.33       59.72    131.12 o
   4 -10   2     9565.55     9680.49    383.80 o
   5 -10   2      101.04      123.91    117.70 o
   6 -10   2      430.75      369.08    114.22 o
   7 -10   2      162.20     -105.50     99.20 o
   8 -10   2       24.30      108.82    125.22 o
 -10  -9   2      210.00      684.98    262.99 o
  -9  -9   2      446.45      264.56    152.80 o
  -8  -9   2      418.72      291.40     68.46 o
  -7  -9   2     4590.30     4500.93    153.70 o
  -6  -9   2        4.74      -55.74     46.70 o
  -5  -9   2    37014.84    38656.62   1148.13 o
  -4  -9   2        0.58        4.69     54.20 o
  -3  -9   2   119869.66   124410.32   2270.54 o
  -2  -9   2      761.04      845.61     75.50 o
  -1  -9   2    18464.66    18289.65    363.55 o
   0  -9   2      114.96      135.25     51.41 o
   1  -9   2    17127.15    17462.46    394.46 o
   2  -9   2        0.15      138.19     69.38 o
   3  -9   2     6498.30     6348.55    203.12 o
   4  -9   2      268.69      373.15     90.25 o
   5  -9   2    77009.66    79734.15   2311.58 o
   6  -9   2       10.36       21.66     72.24 o
   7  -9   2     9570.50     9498.00    414.69 o
   8  -9   2       60.48      -56.28    101.73 o
   9  -9   2      970.51     1080.76    213.33 o
 -10  -8   2     1714.04      872.69    406.65 o
  -9  -8   2      351.70      542.62    175.87 o
  -8  -8   2      768.31      814.51    101.37 o
  -7  -8   2      180.17      151.82     55.81 o
  -6  -8   2    50482.54    51023.05   1403.05 o
  -5  -8   2      369.95      339.48     52.04 o
  -4  -8   2      208.38      303.81     56.33 o
  -3  -8   2      368.56      451.80     63.83 o
  -2  -8   2    52351.32    54741.35    925.03 o
  -1  -8   2        1.74      -15.43     51.26 o
   0  -8   2      608.24      630.64     64.69 o
   1  -8   2      545.55      747.60    145.42 o
   2  -8   2    46406.80    47190.89    990.27 o
   3  -8   2      266.67      269.54     72.70 o
   4  -8   2    41205.91    41144.76   1112.23 o
   5  -8   2      156.01      146.17     75.22 o
   6  -8   2    11469.50    11615.46    374.09 o
   7  -8   2       67.41       58.65     93.00 o
   8  -8   2      308.31      279.53    213.85 o
   9  -8   2       75.80      230.62    133.21 o
 -10  -7   2      160.32      266.31    190.03 o
  -9  -7   2    12580.42    13245.18    828.84 o
  -8  -7   2        9.00       93.17     33.88 o
  -7  -7   2    55423.51    55712.66   1623.65 o
  -6  -7   2      271.72      301.23     52.38 o
  -5  -7   2     2455.32     2672.94     93.72 o
  -4  -7   2       96.54      193.56     49.34 o
  -3  -7   2      695.25     1056.38     78.51 o
  -2  -7   2        1.72       28.99     44.60 o
  -1  -7   2    59294.91    59810.77   1114.94 o
   0  -7   2       43.43      -11.59     56.48 o
   1  -7   2      854.11     1053.20     82.76 o
   2  -7   2      122.83      246.63     67.38 o
   3  -7   2    92143.54    94751.58   1736.90 o
   4  -7   2      488.59      620.78     72.81 o
   5  -7   2    18395.47    19104.97    425.25 o
   6  -7   2      293.45      179.86     62.68 o
   7  -7   2      319.09      351.70     80.23 o
   8  -7   2       65.07       -3.18     84.82 o
   9  -7   2    14612.17    14275.14    898.78 o
  10  -7   2       78.74       21.82    163.12 o
 -11  -6   2       10.16     -337.35    353.55 o
 -10  -6   2      892.70      919.12    175.80 o
  -9  -6   2      289.16      313.68    150.78 o
  -8  -6   2     8952.05     8685.84    478.19 o
  -7  -6   2      728.42      698.07     61.10 o
  -6  -6   2     6158.97     6663.05    164.36 o
  -5  -6   2     1106.11     1061.08    102.18 o
  -4  -6   2     1542.39     1539.21     69.86 o
  -3  -6   2       10.15       92.18     44.98 o
  -2  -6   2      795.49      912.43     66.09 o
  -1  -6   2      354.11      403.87     52.01 o
   0  -6   2      614.75      676.63     72.39 o
   1  -6   2       11.83      -20.36     58.79 o
   2  -6   2    43428.31    44903.87    795.96 o
   3  -6   2      188.73      267.73     63.85 o
   4  -6   2     2641.50     2850.72    115.43 o
   5  -6   2      174.00      112.83     62.33 o
   6  -6   2    11670.96    11846.39    267.53 o
   7  -6   2       47.88       16.88     50.58 o
   8  -6   2     6664.34     6643.25    268.63 o
   9  -6   2      154.62      -43.41     97.23 o
  10  -6   2     7554.19     7754.31    602.67 o
 -11  -5   2     3521.09     3581.61    359.17 o
 -10  -5   2      129.00      330.38    228.47 o
  -9  -5   2     5526.38     5387.81    287.65 o
  -8  -5   2        4.42      -21.18    108.94 o
  -7  -5   2    62309.55    65092.11   2053.05 o
  -6  -5   2      133.18      123.05     33.96 o
  -5  -5   2    11428.95    11634.37    256.87 o
  -4  -5   2      374.96      408.22     46.66 o
  -3  -5   2     2796.09     3042.01     93.57 o
  -2  -5   2      115.83       43.39     43.85 o
  -1  -5   2    60845.41    61940.34   1164.80 o
   0  -5   2     1136.62     1277.07     71.00 o
   1  -5   2    24488.20    24431.99    466.38 o
   2  -5   2        6.63      121.04     59.56 o
   3  -5   2    20396.82    19963.35    374.63 o
   4  -5   2      464.29      574.96     68.46 o
   5  -5   2      112.73      232.78     66.12 o
   6  -5   2       67.99      155.54     54.37 o
   7  -5   2    24036.49    25865.10    562.42 o
   8  -5   2        3.71        5.97    135.18 o
   9  -5   2    29500.13    31343.99   1075.76 o
  10  -5   2      143.67       84.14    154.43 o
  11  -5   2     3543.89     3151.77    283.69 o
 -11  -4   2      159.87      -61.07    205.12 o
 -10  -4   2     2264.78     2406.67    232.31 o
  -9  -4   2      246.46      439.50    125.06 o
  -8  -4   2     1074.80     1275.06    140.50 o
  -7  -4   2     1418.92     1592.96    193.15 o
  -6  -4   2    75367.15    75926.37   2115.46 o
  -5  -4   2       21.71       75.60     29.95 o
  -4  -4   2    29025.35    30244.53    571.45 o
  -3  -4   2       30.38       42.37     30.64 o
  -2  -4   2    87349.88    84390.46   1403.58 o
  -1  -4   2     1543.31     1436.65     69.28 o
   0  -4   2    22568.21    22758.80    423.47 o
   1  -4   2     1017.95     1056.74     57.06 o
   2  -4   2     1655.43     1787.00     78.95 o
   3  -4   2       55.39       -5.41     41.83 o
   4  -4   2     8989.56     9650.53    227.25 o
   5  -4   2      188.53      249.25     53.43 o
   6  -4   2    13031.47    13471.76    270.85 o
   7  -4   2      684.24      848.76     80.94 o
   8  -4   2    16152.41    16362.71    474.46 o
   9  -4   2        1.83      -57.09     64.51 o
  10  -4   2     2270.80     2513.58    228.98 o
  11  -4   2       24.03      297.58    152.39 o
 -11  -3   2    33439.01    34881.65   1704.13 o
 -10  -3   2       15.24      -85.95    149.04 o
  -9  -3   2     9366.31    10558.98    493.48 o
  -8  -3   2      960.18      963.22    146.32 o
  -7  -3   2      149.70       82.75     86.68 o
  -6  -3   2      765.52      931.17    108.70 o
  -5  -3   2    43956.08    42006.98   1198.93 o
  -4  -3   2      326.03      302.24     60.89 o
  -3  -3   2     3923.63     3903.08     83.29 o
  -2  -3   2     2389.60     2362.97     62.20 o
  -1  -3   2   563444.75   453877.84  14745.99 o
   0  -3   2     1009.53     1093.89     51.64 o
   1  -3   2    14603.67    14932.53    303.72 o
   2  -3   2        2.97       13.98     34.22 o
   3  -3   2      427.59      361.43     49.68 o
   4  -3   2        7.80      -57.28     41.14 o
   5  -3   2    15940.80    16361.61    278.57 o
   6  -3   2      510.47      635.72     56.59 o
   7  -3   2    35787.80    37094.24    780.14 o
   8  -3   2      794.86      909.65     81.80 o
   9  -3   2     6593.90     7017.27    327.20 o
  10  -3   2      494.96      317.76    133.26 o
  11  -3   2      526.12      466.09    127.75 o
 -11  -2   2      309.30      340.31    156.02 o
 -10  -2   2     3721.57     3801.54    251.76 o
  -9  -2   2       36.02      117.98    152.60 o
  -8  -2   2    69879.67    72142.77   1714.06 o
  -7  -2   2      103.49       88.92     83.51 o
  -6  -2   2    50876.73    52274.96   1099.09 o
  -5  -2   2        8.23       68.98     73.07 o
  -4  -2   2     8676.71     8083.28    380.48 o
  -3  -2   2     1244.07     1270.17     62.57 o
  -2  -2   2    29362.76    29316.26    544.63 o
  -1  -2   2     1998.35     1812.40     54.80 o
   0  -2   2     4325.21     3752.23    214.26 o
   1  -2   2      294.28      121.47     44.34 o
   2  -2   2   166668.30   167039.55   3272.02 o
   3  -2   2      440.18      496.26     62.89 o
   4  -2   2   117302.21   117428.24   1856.16 o
   5  -2   2      383.15      381.92     55.24 o
   6  -2   2     8698.41     8978.86    205.73 o
   7  -2   2      229.55      260.51     58.66 o
   8  -2   2      258.99      293.05     69.10 o
   9  -2   2        2.67      -77.45     51.63 o
  10  -2   2    20747.45    19710.99    882.51 o
  11  -2   2       28.71      190.17    154.81 o
  12  -2   2    21806.94    21621.86   1929.80 o
 -11  -1   2     9827.34    10417.69    677.83 o
 -10  -1   2       71.11      134.33    136.29 o
  -9  -1   2      466.37      530.35    143.20 o
  -8  -1   2      620.24      635.18    110.34 o
  -7  -1   2     1039.76      845.49    109.46 o
  -6  -1   2      116.68       80.93     86.87 o
  -5  -1   2    64144.90    62407.16   1213.38 o
  -4  -1   2       94.45      -21.98     66.11 o
  -3  -1   2   109863.63   104315.69   2947.61 o
  -2  -1   2      387.62      337.62     32.15 o
  -1  -1   2     1461.85     1620.88     47.55 o
   0  -1   2      314.50      215.78     38.97 o
   1  -1   2      111.67      126.24     29.14 o
   2  -1   2      169.03      149.15     33.33 o
   3  -1   2   153863.83   147931.31   2562.89 o
   4  -1   2      338.57      379.23     39.87 o
   5  -1   2   223708.80   220629.23   3229.69 o
   6  -1   2        2.46       79.90     38.59 o
   7  -1   2    24308.79    24655.65    421.98 o
   8  -1   2       33.92       61.80     54.37 o
   9  -1   2      701.63      694.54     68.72 o
  10  -1   2       72.78       11.55     47.13 o
  11  -1   2      480.60      333.83    330.30 o
  12  -1   2       99.85      203.37    136.07 o
 -11   0   2      239.13     -215.31    219.74 o
 -10   0   2      203.06      317.52    204.44 o
  -9   0   2      387.85      521.65    128.96 o
  -8   0   2     1288.34     1308.58    129.11 o
  -7   0   2      904.46     1111.16    266.11 o
  -6   0   2    10907.11    11775.25    270.19 o
  -5   0   2        2.31       38.61     67.52 o
  -4   0   2     7673.21     7748.20    225.31 o
  -3   0   2      824.02      827.97     53.37 o
  -2   0   2    38914.12    36668.59    691.07 o
  -1   0   2      210.29      206.70     33.31 o
   0   0   2    38017.12    36056.94   1353.59 o
   1   0   2      530.86      679.38     49.03 o
   2   0   2    50731.04    48498.23    992.79 o
   3   0   2     2278.84     2297.70     53.43 o
   4   0   2     1091.08     1295.12     61.72 o
   5   0   2      129.20      176.62     36.64 o
   6   0   2     4632.92     4969.77    121.23 o
   7   0   2        5.42       26.35     42.24 o
   8   0   2    31725.84    32454.24    583.76 o
   9   0   2        4.20       -9.53     49.86 o
  10   0   2    74380.08    73792.35   2119.88 o
  11   0   2       86.83      130.64    121.19 o
  12   0   2     1461.98     1004.08    294.15 o
 -11   1   2     4018.52     4490.18    739.88 o
 -10   1   2      289.37       70.28    158.73 o
  -9   1   2    11230.57    12052.95    520.62 o
  -8   1   2       11.69      -19.93     94.12 o
  -7   1   2    28727.12    29160.90    757.62 o
  -6   1   2      381.29      384.31     37.95 o
  -5   1   2   123373.18   118530.65   2043.66 o
  -4   1   2       72.83       73.49     27.02 o
  -3   1   2   123061.16   113579.71   1731.37 o
  -2   1   2     1548.19     1441.92     37.73 o
  -1   1   2      233.45      285.18     32.45 o
   0   1   2       84.38      189.89     67.77 o
   1   1   2    76271.06    58856.76   3498.96 o
   2   1   2       13.59      -39.59     30.34 o
   3   1   2    42582.73    41395.94    881.64 o
   4   1   2        2.85       31.81     29.23 o
   5   1   2    19276.65    19305.02    312.21 o
   6   1   2        4.15      -37.01     39.51 o
   7   1   2     2883.61     2971.18     96.75 o
   8   1   2     1545.88     1588.45     90.91 o
   9   1   2     1362.27     1243.78     83.45 o
  10   1   2      495.83      446.97     68.37 o
  11   1   2    27826.15    24430.67   1601.85 o
  12   1   2       14.17     -247.42    164.95 o
 -11   2   2       27.44      381.31    263.47 o
 -10   2   2    17332.51    19206.89   1526.70 o
  -9   2   2        2.66      -44.97    154.54 o
  -8   2   2     2220.60     2105.36     96.97 o
  -7   2   2      291.88      282.21     75.56 o
  -6   2   2    17701.90    17979.71    335.92 o
  -5   2   2      449.37      426.42     35.25 o
  -4   2   2    14746.10    14742.54    235.44 o
  -3   2   2       41.88       69.00     28.65 o
  -2   2   2   131910.94   126930.52   2306.82 o
  -1   2   2       52.06       21.58     17.51 o
   0   2   2   121817.47   109565.23   2998.44 o
   1   2   2       98.28      185.97     48.27 o
   2   2   2    84912.03    81386.83   1966.04 o
   3   2   2      302.05      237.14     32.20 o
   4   2   2     1034.03     1037.38     67.08 o
   5   2   2        3.36       31.31     37.61 o
   6   2   2     1191.70     1246.70     64.81 o
   7   2   2        8.09       18.02     42.83 o
   8   2   2     5770.71     5932.75    191.61 o
   9   2   2      157.17      118.06     53.57 o
  10   2   2     7339.58     6588.95    282.60 o
  11   2   2      116.04      103.17     70.83 o
  12   2   2      814.85      591.80    199.28 o
 -11   3   2     1500.37     1482.73    191.41 o
 -10   3   2      455.21      223.94    154.25 o
  -9   3   2     1374.81     1369.86    159.83 o
  -8   3   2       46.44       45.92     70.03 o
  -7   3   2   127920.20   129344.91   2332.38 o
  -6   3   2       58.86       92.28     40.76 o
  -5   3   2    30921.16    31691.23    533.35 o
  -4   3   2        7.47       57.38     33.50 o
  -3   3   2     6281.20     6515.75    125.93 o
  -2   3   2      291.29      279.45     30.63 o
  -1   3   2     1594.08     1818.64     79.03 o
   0   3   2       13.55       69.00     35.12 o
   1   3   2    89430.72    81673.02   2418.26 o
   2   3   2       27.70      102.59     38.52 o
   3   3   2   118534.75   112880.55   2506.38 o
   4   3   2      151.66       88.73     32.59 o
   5   3   2      674.59      675.34     80.23 o
   6   3   2      570.95      575.04     45.24 o
   7   3   2    16632.49    16924.33    347.76 o
   8   3   2       39.21      153.78     98.62 o
   9   3   2      574.26      795.67     59.62 o
  10   3   2      163.89      197.31     44.34 o
  11   3   2    19912.81    18830.95    878.46 o
  12   3   2       11.06     -127.98    133.99 o
 -10   4   2     1148.52      889.14    140.80 o
  -9   4   2       13.51       42.46     44.98 o
  -8   4   2      164.80      209.24     59.03 o
  -7   4   2      633.63      610.05     60.40 o
  -6   4   2    21134.36    22078.69    351.60 o
  -5   4   2       38.71       11.50     36.37 o
  -4   4   2     7371.18     7682.77    145.98 o
  -3   4   2       48.01        6.73     31.96 o
  -2   4   2   207883.41   193952.38   3554.91 o
  -1   4   2        1.40       26.97     35.01 o
   0   4   2    83000.66    78776.55   1616.92 o
   1   4   2       86.71       75.46     26.30 o
   2   4   2     1137.03     1112.97     54.12 o
   3   4   2      214.23      245.36     28.48 o
   4   4   2     2345.02     2087.98     82.87 o
   5   4   2      298.45      260.81     76.03 o
   6   4   2   128095.30   125097.98   2437.89 o
   7   4   2      109.80      164.24     46.23 o
   8   4   2     2207.16     2040.39    102.11 o
   9   4   2      156.70      232.49     47.61 o
  10   4   2    36216.36    35609.07   1304.43 o
  11   4   2       83.97       -9.04    339.48 o
  12   4   2       51.56      -33.39    167.90 o
 -10   5   2       53.08      -34.89     97.52 o
  -9   5   2      319.37      299.16     80.50 o
  -8   5   2      310.91      252.21     57.06 o
  -7   5   2     1080.92     1115.59    102.06 o
  -6   5   2     1563.24     1608.96     75.94 o
  -5   5   2     1030.37     1355.50     77.25 o
  -4   5   2        8.19      -55.54     39.51 o
  -3   5   2    57402.23    58020.18    934.87 o
  -2   5   2       78.47      127.69     45.14 o
  -1   5   2   154552.09   144797.44   2707.19 o
   0   5   2       49.86       67.20     39.05 o
   1   5   2    79329.78    79372.56   1572.21 o
   2   5   2        1.04       28.73     19.33 o
   3   5   2     1458.67     1466.44     64.83 o
   4   5   2      336.73      402.34     48.47 o
   5   5   2    67859.29    65796.73   1184.76 o
   6   5   2        2.54       23.59     40.80 o
   7   5   2    54718.46    52749.71   1032.49 o
   8   5   2        7.08       45.60     53.91 o
   9   5   2    18354.92    18415.03    566.64 o
  10   5   2      351.66      254.08     53.78 o
  11   5   2    13447.48    13038.58    932.79 o
  12   5   2      554.57       58.21    169.93 o
 -10   6   2    16541.36    15813.23    746.67 o
  -9   6   2        0.90      110.07    192.08 o
  -8   6   2    22097.37    23142.35    590.70 o
  -7   6   2       52.94       27.96     62.60 o
  -6   6   2    16782.40    17961.13    339.12 o
  -5   6   2       24.09      -28.67     52.50 o
  -4   6   2     3604.37     3489.68    159.40 o
  -3   6   2       36.47       -8.82     41.61 o
  -2   6   2    33152.25    32878.73    596.92 o
  -1   6   2      471.83      528.93     51.26 o
   0   6   2    14703.86    14427.43    275.45 o
   1   6   2      201.42      199.78     42.48 o
   2   6   2    49015.96    46792.93    881.10 o
   3   6   2      328.59      259.71     30.90 o
   4   6   2   231054.14   208369.59   5637.85 o
   5   6   2      107.50      134.18     37.43 o
   6   6   2     6739.81     6770.06    236.60 o
   7   6   2        6.62       58.76     49.24 o
   8   6   2     1931.42     1837.36    102.23 o
   9   6   2      435.76      398.28     57.12 o
  10   6   2    11600.09    10629.84    588.68 o
  11   6   2        1.85      147.86    133.59 o
  12   6   2    27591.19    25968.82   2120.17 o
 -10   7   2        3.84     -153.05    104.55 o
  -9   7   2      754.31      789.85    246.25 o
  -8   7   2       79.67      114.86     82.60 o
  -7   7   2    17135.96    18395.70    489.02 o
  -6   7   2      144.74      117.47     56.95 o
  -5   7   2    86618.21    89191.04   1474.71 o
  -4   7   2       52.91       19.24     55.63 o
  -3   7   2    11232.05    11581.16    240.61 o
  -2   7   2       94.61       52.87     65.21 o
  -1   7   2     3445.43     3597.19    112.94 o
   0   7   2      191.68      264.99     49.57 o
   1   7   2     2182.30     2042.55     89.25 o
   2   7   2        0.18       22.20     30.27 o
   3   7   2     3583.66     3426.63    102.19 o
   4   7   2       61.79       56.44     21.67 o
   5   7   2    22376.86    22372.29    391.82 o
   6   7   2      659.21      649.65     55.85 o
   7   7   2      289.05      512.03    118.14 o
   8   7   2      195.27      159.92     56.03 o
   9   7   2    11165.75    11072.69    514.48 o
  10   7   2      193.25      110.99     58.86 o
  11   7   2       24.63      113.36    188.17 o
  12   7   2       25.55      -59.44    282.38 o
  -9   8   2      135.68       63.69    118.37 o
  -8   8   2       34.40      -11.85     94.04 o
  -7   8   2      354.07      476.31     98.15 o
  -6   8   2    65468.34    67523.45   1719.30 o
  -5   8   2        0.89      -62.47     56.10 o
  -4   8   2    34628.23    36186.94    693.65 o
  -3   8   2       87.50      163.42     69.67 o
  -2   8   2    41669.01    42514.84    665.79 o
  -1   8   2      756.65     1080.89     82.76 o
   0   8   2   103256.27   103894.63   1765.92 o
   1   8   2       21.79      -34.75     38.66 o
   2   8   2      395.92      516.21     49.91 o
   3   8   2       21.01      -32.67     28.49 o
   4   8   2      169.70      263.54     28.33 o
   5   8   2        2.62        4.30     23.38 o
   6   8   2    39874.67    40368.82    641.00 o
   7   8   2       50.52       62.38     56.31 o
   8   8   2     3487.72     3250.92    145.05 o
   9   8   2        8.18       47.28     45.19 o
  10   8   2    11764.44    10864.15    585.93 o
  11   8   2      276.88      362.04    127.81 o
  -9   9   2      861.66      880.91    164.86 o
  -8   9   2       44.26      139.89    163.14 o
  -7   9   2     5518.48     5691.22    323.01 o
  -6   9   2       33.09       78.94     72.18 o
  -5   9   2    38514.89    39785.04    822.62 o
  -4   9   2        7.29       45.50    119.65 o
  -3   9   2     1572.50     1745.38    103.63 o
  -2   9   2      131.87      164.96     62.94 o
  -1   9   2       13.84      152.71     24.74 o
   0   9   2      127.41      119.26     56.94 o
   1   9   2    48027.20    47892.73    832.59 o
   2   9   2       58.54       21.86     45.96 o
   3   9   2     2285.73     2516.97     81.14 o
   4   9   2      120.03      139.96     35.65 o
   5   9   2     5721.53     5905.98    173.62 o
   6   9   2      108.34      124.69     40.68 o
   7   9   2     1567.04     1759.16     68.85 o
   8   9   2      108.90       46.88     36.62 o
   9   9   2     1970.17     1768.86     95.97 o
  10   9   2      216.84      235.53     99.36 o
  11   9   2    40467.51    36842.44   2786.80 o
  -8  10   2     2565.66     2544.99    252.98 o
  -7  10   2       34.88      -75.90    125.09 o
  -6  10   2     1098.80     1547.05    119.05 o
  -5  10   2      473.31      696.51    111.84 o
  -4  10   2        4.54       89.99     80.98 o
  -3  10   2      129.44       81.23     74.07 o
  -2  10   2      627.76      753.21     74.67 o
  -1  10   2      262.31      356.56     61.66 o
   0  10   2   118601.17   117310.62   1845.50 o
   1  10   2        0.85      -15.22     60.54 o
   2  10   2      495.69      730.97     68.20 o
   3  10   2       56.45       63.60     43.16 o
   4  10   2    39949.43    39371.70    694.12 o
   5  10   2      780.88      628.55     77.01 o
   6  10   2    11636.33    11964.58    344.26 o
   7  10   2       60.34       42.39     58.89 o
   8  10   2    23508.41    24908.54   1133.12 o
   9  10   2        7.90      121.53     98.32 o
  10  10   2    16825.20    18045.85   1293.15 o
  11  10   2        0.73       14.52     84.43 o
  -7  11   2    24804.76    25845.10   1340.57 o
  -6  11   2       43.88       35.09     89.62 o
  -5  11   2      317.55      416.41    118.26 o
  -4  11   2        9.60       14.38     98.20 o
  -3  11   2      869.77     1232.44    168.52 o
  -2  11   2       29.93       94.29     68.02 o
  -1  11   2     1614.10     1680.29    102.24 o
   0  11   2       19.00      -29.57     98.59 o
   1  11   2    16725.47    16811.79    388.83 o
   2  11   2        1.26      106.76     65.57 o
   3  11   2      408.67      466.24     58.76 o
   4  11   2      254.51      223.77     49.14 o
   5  11   2    36218.61    38053.25    956.90 o
   6  11   2        0.51       86.21     69.00 o
   7  11   2     1630.93     1455.01    116.14 o
   8  11   2       57.37      -63.33     80.55 o
   9  11   2    11213.43    11393.84    614.63 o
  10  11   2      905.11      827.54    220.81 o
  -7  12   2      152.14      124.16    150.92 o
  -6  12   2    32892.23    34913.57   1395.26 o
  -5  12   2      351.64      431.29    109.99 o
  -4  12   2    69623.55    71906.92   2748.30 o
  -3  12   2        3.29       61.56    120.08 o
  -2  12   2    38770.23    40004.81   1265.99 o
  -1  12   2       15.30       49.35     72.77 o
   0  12   2    12732.96    12170.27    384.86 o
   1  12   2       89.32       59.05     68.91 o
   2  12   2      698.03      702.68     75.32 o
   3  12   2      211.18      205.50     53.65 o
   4  12   2     8321.04     8491.19    257.60 o
   5  12   2      289.93      186.07     36.20 o
   6  12   2    41431.29    41397.49   1845.15 o
   7  12   2      192.58       13.66    103.93 o
   8  12   2       55.41      167.77    126.16 o
   9  12   2       80.37      130.46    275.80 o
  10  12   2      736.56      525.06    140.53 o
  -6  13   2       87.54     -100.69    145.05 o
  -5  13   2      329.42      287.05    189.55 o
  -4  13   2       32.17      -82.70    126.38 o
  -3  13   2      692.63      755.87    189.14 o
  -2  13   2      111.94       80.45    118.49 o
  -1  13   2    16643.96    16873.09    754.34 o
   0  13   2      222.47      196.59     94.13 o
   1  13   2    31638.56    31637.59    940.50 o
   2  13   2        0.73       90.28     74.58 o
   3  13   2    47281.16    48726.58   1395.43 o
   4  13   2       18.48        1.27     47.70 o
   5  13   2     4376.77     3794.43    225.80 o
   6  13   2       57.72      -47.64     74.42 o
   7  13   2    10172.01    10733.69    567.63 o
   8  13   2      112.49       42.91    140.82 o
   9  13   2     2718.74     2128.67    273.35 o
  -5  14   2      379.26      185.43    382.74 o
  -4  14   2     3427.95     3120.37    429.33 o
  -3  14   2       10.80      138.45    139.59 o
  -2  14   2     3822.32     3281.44    273.87 o
  -1  14   2       17.37      -73.02    122.53 o
   0  14   2    28760.33    28888.25   1314.03 o
   1  14   2      310.92      290.41    120.70 o
   2  14   2      744.36      941.43    144.87 o
   3  14   2        4.02      -10.75     69.56 o
   4  14   2      208.32      228.21    105.46 o
   5  14   2        2.43      -53.18     95.80 o
   6  14   2      330.67      373.05    101.38 o
   7  14   2        0.07      -82.40    198.77 o
   8  14   2     9370.40     7348.71    861.77 o
  -4  15   2       12.10       19.00    187.07 o
  -3  15   2      130.60      155.05    170.83 o
  -2  15   2      366.60      554.80    195.78 o
  -1  15   2     7377.95     6577.61    417.95 o
   0  15   2       89.10       96.60    100.66 o
   1  15   2      102.66      506.78    244.98 o
   2  15   2        2.04       60.36    254.74 o
   3  15   2     1548.08     1493.57    157.48 o
   4  15   2       23.61      -91.01    105.62 o
   5  15   2    34085.85    33186.88   2048.48 o
   6  15   2      307.07      349.08     93.78 o
   7  15   2      558.27      643.32    318.60 o
  -2  16   2    21389.80    20834.16   1043.63 o
  -1  16   2      460.71      526.63    186.34 o
   0  16   2      106.41      221.96    145.85 o
   1  16   2      392.34      414.37    186.62 o
   2  16   2    17968.72    17771.15   1114.17 o
   3  16   2       44.66      647.37    341.70 o
   4  16   2      286.98      366.34    270.23 o
   5  16   2       25.91     -161.09    174.90 o
   6  16   2    12016.27    10739.54   1388.62 o
   1  17   2      232.54      108.08    219.14 o
   2  17   2        9.03     -185.70    173.20 o
   3  17   2    13363.57    13280.49   1326.52 o
  -1 -15   3     2497.41     2653.22    274.37 o
  -4 -14   3      442.24      320.48    163.11 o
  -3 -14   3       58.19       25.63    126.14 o
  -2 -14   3     4640.11     4302.43    472.12 o
  -1 -14   3      693.29      986.20    260.53 o
   0 -14   3     7497.38     7556.93    477.54 o
   1 -14   3       48.71      -73.72    224.66 o
   2 -14   3      211.00      113.84    159.09 o
   3 -14   3      133.48       31.10    149.29 o
  -6 -13   3      129.37       24.00    130.03 o
  -5 -13   3      290.86      209.60    144.34 o
  -4 -13   3      432.91      363.85    126.16 o
  -3 -13   3    32510.86    32776.84   1418.08 o
  -2 -13   3      608.44      654.10    138.79 o
  -1 -13   3    13263.40    11961.43   1060.40 o
   0 -13   3       11.84      -18.80    122.73 o
   1 -13   3     2690.03     2075.64    256.39 o
   2 -13   3      646.65      626.69    189.10 o
   3 -13   3       62.43      128.93    149.45 o
   4 -13   3      245.84      332.78    217.70 o
   5 -13   3      660.77      770.63    237.67 o
  -7 -12   3      126.14      261.51    144.16 o
  -6 -12   3    27729.23    27960.24   2337.14 o
  -5 -12   3        7.51      -40.75    142.47 o
  -4 -12   3     1058.61     1127.23    170.87 o
  -3 -12   3     1090.81      812.24    104.66 o
  -2 -12   3     1234.34     1147.55    108.39 o
  -1 -12   3       70.19       49.38     68.78 o
   0 -12   3      316.11      312.19    118.96 o
   1 -12   3       14.16       48.98     84.73 o
   2 -12   3     1363.18     1297.78    165.29 o
   3 -12   3      301.89      165.81    226.17 o
   4 -12   3     2525.87     2730.70    277.71 o
   5 -12   3      373.43      295.82    195.29 o
   6 -12   3      278.87      130.91    164.20 o
  -8 -11   3      764.30      817.05    178.24 o
  -7 -11   3    16717.34    16187.36   1510.66 o
  -6 -11   3        4.77     -115.73    232.74 o
  -5 -11   3    16837.86    17515.57    689.19 o
  -4 -11   3        5.07       43.41    114.52 o
  -3 -11   3      832.49      904.75     97.27 o
  -2 -11   3      352.25      500.85     88.91 o
  -1 -11   3    22682.48    23528.40    816.09 o
   0 -11   3       75.74       62.13     67.57 o
   1 -11   3    17557.46    17281.13    579.04 o
   2 -11   3     1092.12     1093.26    199.53 o
   3 -11   3    18226.20    18210.14    652.90 o
   4 -11   3      314.66      593.89    149.53 o
   5 -11   3     7998.29     7233.54    443.90 o
   6 -11   3        0.18      127.87    167.97 o
   7 -11   3     7957.37     6902.06    406.28 o
  -8 -10   3    10426.78     9591.81   1131.04 o
  -7 -10   3      568.80      536.02    139.89 o
  -6 -10   3    16573.91    16326.20    622.25 o
  -5 -10   3      108.51       84.09    113.36 o
  -4 -10   3    13408.47    13435.03    438.49 o
  -3 -10   3      729.65      954.93    138.50 o
  -2 -10   3    20826.24    21657.05    653.14 o
  -1 -10   3      899.43      831.56     79.63 o
   0 -10   3     2551.99     2572.27    127.45 o
   1 -10   3      340.20      361.03     73.63 o
   2 -10   3      532.60      679.36    105.69 o
   3 -10   3      632.29      813.83    132.11 o
   4 -10   3    18662.47    18924.25    653.28 o
   5 -10   3      305.64      291.91    127.24 o
   6 -10   3    17975.58    18966.86    722.75 o
   7 -10   3       45.50      -21.84    120.84 o
   8 -10   3    14111.22    13637.44    710.77 o
  -9  -9   3    14234.09    12442.41   1832.48 o
  -8  -9   3      108.45      117.54     77.98 o
  -7  -9   3     9663.93     8402.16    475.24 o
  -6  -9   3       34.05       -1.61     61.17 o
  -5  -9   3    18350.72    19437.63    638.40 o
  -4  -9   3      727.17      639.43     95.48 o
  -3  -9   3    60292.30    63957.98   1650.89 o
  -2  -9   3     1603.88     1767.66     96.62 o
  -1  -9   3     4433.53     4825.11    167.73 o
   0  -9   3      133.31       61.38     93.56 o
   1  -9   3    15579.76    16124.35    462.43 o
   2  -9   3        4.58       96.37     68.52 o
   3  -9   3      709.33      825.08     99.73 o
   4  -9   3      203.48      256.73     91.12 o
   5  -9   3     6835.65     7393.19    284.59 o
   6  -9   3      181.56      129.95     91.06 o
   7  -9   3       10.75      -52.85     88.42 o
   8  -9   3     1220.81     1096.95    156.69 o
  -9  -8   3       93.87       51.35    199.88 o
  -8  -8   3     2421.78     2533.20    271.08 o
  -7  -8   3      302.14      273.53     67.34 o
  -6  -8   3    47522.73    48710.91   1224.44 o
  -5  -8   3        4.59      -45.21     42.52 o
  -4  -8   3    28628.95    30103.74    715.91 o
  -3  -8   3      512.31      451.06     61.27 o
  -2  -8   3     2615.73     2834.19    123.87 o
  -1  -8   3       14.67       24.04     72.68 o
   0  -8   3    34036.24    34324.81    768.56 o
   1  -8   3        2.66      -16.24     70.84 o
   2  -8   3    43145.39    43513.30    838.03 o
   3  -8   3      390.72      439.92     99.20 o
   4  -8   3     7227.30     7324.78    237.98 o
   5  -8   3      217.80      179.79     94.74 o
   6  -8   3     3759.31     3530.79    164.47 o
   7  -8   3       88.27      128.39     83.79 o
   8  -8   3     2211.78     1987.93    153.65 o
   9  -8   3       12.97     -170.43    128.05 o
 -10  -7   3      223.36      386.74    340.16 o
  -9  -7   3    43600.12    46088.99   3154.48 o
  -8  -7   3       18.68       80.35    144.10 o
  -7  -7   3     3499.36     3722.50    139.59 o
  -6  -7   3        8.34      -19.98     51.48 o
  -5  -7   3     6069.31     6008.84    175.09 o
  -4  -7   3      785.77      864.98     87.96 o
  -3  -7   3      205.09      262.82     62.61 o
  -2  -7   3      391.49      449.52     58.68 o
  -1  -7   3     1749.83     2036.49    127.94 o
   0  -7   3      408.35      443.67     67.93 o
   1  -7   3      968.68      995.02    102.51 o
   2  -7   3      862.18      973.20    119.10 o
   3  -7   3    19549.25    19700.63    407.27 o
   4  -7   3      487.16      504.69     85.89 o
   5  -7   3       42.27        0.86     88.25 o
   6  -7   3       48.00      -38.67     70.79 o
   7  -7   3    10420.74    10702.31    365.94 o
   8  -7   3       18.61       44.41     98.17 o
   9  -7   3     2328.96     2044.90    184.33 o
  10  -7   3       52.88       -8.48    135.44 o
 -10  -6   3    17857.13    17843.01   1180.70 o
  -9  -6   3      289.93      179.42    143.69 o
  -8  -6   3     1389.63     1445.61    186.75 o
  -7  -6   3      275.82      151.25     79.75 o
  -6  -6   3    16556.25    16099.25    450.13 o
  -5  -6   3      132.91      186.44     56.21 o
  -4  -6   3    50144.95    51422.12    880.34 o
  -3  -6   3       56.32       17.71     40.74 o
  -2  -6   3    25260.81    26558.55    452.86 o
  -1  -6   3      287.96      300.88     55.17 o
   0  -6   3       22.35      332.59     96.52 o
   1  -6   3     2025.01     2048.61    100.33 o
   2  -6   3    18838.69    19589.84    547.91 o
   3  -6   3      160.61      153.62     72.10 o
   4  -6   3      619.24      674.01     93.35 o
   5  -6   3      922.70     1113.20     99.01 o
   6  -6   3     3235.31     3253.24    156.21 o
   7  -6   3       82.32       47.15     80.17 o
   8  -6   3    26819.41    28583.25    956.77 o
   9  -6   3       35.54       65.44    114.28 o
  10  -6   3    10022.29     9721.63    599.96 o
 -10  -5   3      149.45       55.66    155.92 o
  -9  -5   3     9418.86    10534.81    462.71 o
  -8  -5   3     1677.17     1878.43    207.22 o
  -7  -5   3    30860.57    31714.88   1038.82 o
  -6  -5   3      679.83      665.53     57.44 o
  -5  -5   3      442.38      700.91     82.71 o
  -4  -5   3       96.25       28.90     36.92 o
  -3  -5   3     4448.41     5033.10    163.18 o
  -2  -5   3      332.92      350.00     45.18 o
  -1  -5   3     4939.67     5265.51    126.02 o
   0  -5   3       14.51       24.52     52.70 o
   1  -5   3    13276.57    13414.46    287.33 o
   2  -5   3       21.90       32.87     55.41 o
   3  -5   3     3379.70     3228.63    116.17 o
   4  -5   3      915.40      926.57    103.85 o
   5  -5   3    44707.25    46039.34    755.83 o
   6  -5   3       26.26      -18.24     47.51 o
   7  -5   3    75627.45    79095.84   1827.37 o
   8  -5   3      558.56      661.74    100.77 o
   9  -5   3       91.98      244.31     87.30 o
  10  -5   3        0.93      114.08    153.32 o
  11  -5   3      177.53      400.92    188.90 o
 -11  -4   3       67.39     -376.44    253.71 o
 -10  -4   3    26300.77    27794.06   1800.09 o
  -9  -4   3       15.77       63.92    124.20 o
  -8  -4   3    52241.00    56398.77   2039.43 o
  -7  -4   3        9.04      100.92     87.47 o
  -6  -4   3     3097.31     3437.56    184.57 o
  -5  -4   3       10.78       43.35     28.82 o
  -4  -4   3    91754.88    90350.98   1735.31 o
  -3  -4   3      456.18      444.65     45.96 o
  -2  -4   3   117624.84   118303.98   1947.78 o
  -1  -4   3      247.02      183.70     39.16 o
   0  -4   3   135659.80   133711.19   2324.43 o
   1  -4   3       30.16      -43.78     56.00 o
   2  -4   3     6014.75     6633.73    258.12 o
   3  -4   3      175.72      211.40     58.86 o
   4  -4   3     7029.65     7582.73    182.83 o
   5  -4   3       75.85      103.93     50.99 o
   6  -4   3    19198.03    20186.04    353.17 o
   7  -4   3        1.04       76.36     59.73 o
   8  -4   3      592.10      563.99     71.46 o
   9  -4   3      236.22      154.72    101.63 o
  10  -4   3    29559.13    31520.12   1490.69 o
  11  -4   3       61.54       14.77    154.33 o
 -11  -3   3     1844.94     1377.35    216.89 o
 -10  -3   3      491.66      663.98    163.80 o
  -9  -3   3    50797.14    55264.05   2060.26 o
  -8  -3   3      426.94      291.12    171.35 o
  -7  -3   3    24938.49    26019.75    671.95 o
  -6  -3   3      215.07      199.38     85.41 o
  -5  -3   3    29465.47    29133.06    893.40 o
  -4  -3   3      260.70      239.49     37.64 o
  -3  -3   3    29224.88    29334.22    494.64 o
  -2  -3   3     1083.65     1111.74     51.64 o
  -1  -3   3    46615.52    46657.51   1028.37 o
   0  -3   3      273.25      214.99     51.62 o
   1  -3   3     7924.55     8199.37    173.84 o
   2  -3   3       51.53       42.42     43.09 o
   3  -3   3    47999.26    45486.50    785.26 o
   4  -3   3      280.88      177.75     49.59 o
   5  -3   3    58808.63    59045.43    867.00 o
   6  -3   3      135.64      150.08     55.12 o
   7  -3   3     7078.58     7453.85    197.87 o
   8  -3   3        0.93      -17.98     50.52 o
   9  -3   3     7698.02     7798.98    250.78 o
  10  -3   3      201.50      434.04    156.90 o
  11  -3   3     1152.00     1346.11    172.50 o
 -11  -2   3        1.53      -22.75    225.74 o
 -10  -2   3       19.04      -82.17    359.00 o
  -9  -2   3     1110.73      952.40    207.39 o
  -8  -2   3    40165.53    41828.96   1098.59 o
  -7  -2   3      193.04      183.53    115.48 o
  -6  -2   3    71358.71    73433.68   1290.07 o
  -5  -2   3        0.55      -27.60     67.77 o
  -4  -2   3   149595.02   143302.13   3169.61 o
  -3  -2   3      836.30      820.94     57.27 o
  -2  -2   3    98392.38    96979.62   1761.78 o
  -1  -2   3      175.11      196.15     28.98 o
   0  -2   3    30259.38    30233.05    656.39 o
   1  -2   3     1188.95     1287.89     55.25 o
   2  -2   3     2901.90     3073.19     92.83 o
   3  -2   3        0.16      -45.61     30.41 o
   4  -2   3    32457.27    32209.48    499.24 o
   5  -2   3      499.56      611.76     44.42 o
   6  -2   3    20053.57    21472.43    356.43 o
   7  -2   3      854.33     1027.47     89.15 o
   8  -2   3    40597.37    42849.13    839.80 o
   9  -2   3        0.10       15.21    111.75 o
  10  -2   3    13564.35    12680.67    456.86 o
  11  -2   3      105.67       10.75    157.76 o
  12  -2   3    18715.67    16924.84   1578.90 o
 -11  -1   3     1563.06     1875.85    246.16 o
 -10  -1   3       36.11      249.64    193.89 o
  -9  -1   3     7702.24     8008.33    495.80 o
  -8  -1   3       20.20      -45.38    162.69 o
  -7  -1   3     7078.94     7762.33    270.40 o
  -6  -1   3      199.00      221.93     79.66 o
  -5  -1   3      390.68      670.82    101.28 o
  -4  -1   3      798.89      774.62     73.86 o
  -3  -1   3    15909.00    15758.49    338.71 o
  -2  -1   3      927.54      889.02     57.80 o
  -1  -1   3    75092.34    72611.35   1523.27 o
   0  -1   3      594.94      511.71     45.73 o
   1  -1   3    10081.65     9955.49    253.08 o
   2  -1   3       14.74      -60.59     40.39 o
   3  -1   3      260.47      307.69     32.91 o
   4  -1   3      332.23      344.76     44.12 o
   5  -1   3    18431.35    18589.61    306.80 o
   6  -1   3        0.25      -33.32     54.29 o
   7  -1   3    41175.68    41819.95    748.74 o
   8  -1   3       35.66       12.80     62.13 o
   9  -1   3    52937.04    54591.22   1386.41 o
  10  -1   3       40.63       94.95     57.39 o
  11  -1   3     5771.43     6272.31    453.83 o
  12  -1   3      326.61      894.38    389.02 o
 -11   0   3       81.04       83.66    169.92 o
 -10   0   3    17636.13    18145.24    837.06 o
  -9   0   3       54.77       -4.50    151.67 o
  -8   0   3    33881.95    33813.43   1037.93 o
  -7   0   3     1070.84      988.78    110.14 o
  -6   0   3     8195.82     8045.99    271.52 o
  -5   0   3      693.60      738.75     77.05 o
  -4   0   3     7293.77     7695.86    264.77 o
  -3   0   3       15.39       22.80     21.74 o
  -2   0   3     8694.37     8275.43    160.56 o
  -1   0   3     1495.23     1371.20     38.49 o
   0   0   3       41.66       89.56     20.75 o
   1   0   3      289.24      -62.00     41.33 o
   2   0   3    90397.66    89497.94   1822.34 o
   3   0   3       95.06       41.96     27.63 o
   4   0   3      358.70      425.89     52.15 o
   5   0   3        0.49      -20.58     35.79 o
   6   0   3    15541.16    15958.92    249.51 o
   7   0   3      120.99       73.64     50.33 o
   8   0   3    41776.12    42911.03    833.36 o
   9   0   3       39.61       10.62     53.89 o
  10   0   3       51.91       94.86     68.34 o
  11   0   3        0.05      -17.42    152.52 o
  12   0   3    30674.60    27382.02   2472.48 o
 -11   1   3     8286.46     8041.38    667.00 o
 -10   1   3      342.54      170.98    215.57 o
  -9   1   3     2929.65     2832.66    273.80 o
  -8   1   3       15.33     -132.76    138.47 o
  -7   1   3     3632.99     3670.38    220.83 o
  -6   1   3        2.66      -11.18     79.82 o
  -5   1   3    20125.37    19985.85    379.73 o
  -4   1   3      119.84      138.01     20.95 o
  -3   1   3     3569.58     3347.41     76.50 o
  -2   1   3      527.53      473.56     39.29 o
  -1   1   3     9222.19     8680.59    168.61 o
   0   1   3      272.84      270.29     32.04 o
   1   1   3    81924.76    74603.84   2138.52 o
   2   1   3       39.93       77.54     29.17 o
   3   1   3    69076.99    68762.95   1300.64 o
   4   1   3      955.62      784.24     52.03 o
   5   1   3     8088.69     8263.82    145.04 o
   6   1   3     1009.62     1111.26     56.11 o
   7   1   3    19374.57    19741.34    329.71 o
   8   1   3      258.99      271.94     52.45 o
   9   1   3     2393.36     2425.05    105.28 o
  10   1   3       54.44      171.56     58.29 o
  11   1   3     2223.23     1878.17    233.74 o
  12   1   3       10.33      -11.04    123.27 o
 -11   2   3      316.25      -13.16    166.75 o
 -10   2   3    26632.61    29348.34   2255.64 o
  -9   2   3      250.67       58.74    174.13 o
  -8   2   3    70468.35    73883.67   2474.31 o
  -7   2   3      378.52      350.93     53.04 o
  -6   2   3   158170.86   157969.09   2413.87 o
  -5   2   3      195.85      270.57     30.27 o
  -4   2   3     5908.83     6438.53    132.44 o
  -3   2   3       57.39       90.77     29.84 o
  -2   2   3     7310.05     6910.59    137.05 o
  -1   2   3      927.83      616.64     37.12 o
   0   2   3       47.63      353.56     65.69 o
   1   2   3      879.70      747.58     69.99 o
   2   2   3    17467.64    16425.72    424.01 o
   3   2   3      919.22      784.95     50.57 o
   4   2   3    19740.83    19629.92    406.98 o
   5   2   3        5.69       34.57     41.44 o
   6   2   3    92724.53    93172.41   1579.65 o
   7   2   3      566.09      643.25     65.26 o
   8   2   3    69945.42    71770.57   1326.26 o
   9   2   3       90.18      163.03     56.27 o
  10   2   3    15883.70    14843.16    446.76 o
  11   2   3       10.52       -1.78     65.57 o
  12   2   3     3841.83     2932.13    331.66 o
 -10   3   3       26.83      314.36    228.33 o
  -9   3   3      802.78      890.42    173.91 o
  -8   3   3      760.88      684.06     60.61 o
  -7   3   3     2529.32     2764.16     99.69 o
  -6   3   3      948.04     1013.85     74.97 o
  -5   3   3    46405.06    46101.11    746.79 o
  -4   3   3       43.23       39.99     29.77 o
  -3   3   3    92099.09    92145.81   1469.21 o
  -2   3   3      739.08      790.87     39.05 o
  -1   3   3   282655.22   244143.59   4297.16 o
   0   3   3      633.88      551.17     40.80 o
   1   3   3    13314.69    12920.93    349.24 o
   2   3   3     1548.30     1142.94     90.96 o
   3   3   3    28410.17    26467.83    628.80 o
   4   3   3      322.41      341.53     44.59 o
   5   3   3    30180.30    27640.26    570.31 o
   6   3   3      197.82      258.50     51.25 o
   7   3   3    17518.37    18159.10    339.60 o
   8   3   3      183.78      183.30     56.23 o
   9   3   3      273.77      338.81     55.99 o
  10   3   3       91.94      189.57     45.90 o
  11   3   3    19759.67    16467.85   1296.48 o
  12   3   3       34.92       73.83    107.19 o
 -10   4   3    72910.39    74690.56   3881.25 o
  -9   4   3       11.89       47.47     51.24 o
  -8   4   3    28855.34    29770.00    763.18 o
  -7   4   3      321.92      239.88    103.55 o
  -6   4   3      897.23      957.54     54.63 o
  -5   4   3      205.81      241.53     45.55 o
  -4   4   3    14431.39    14609.85    276.01 o
  -3   4   3      791.32      902.02     43.05 o
  -2   4   3   155569.06   147450.16   2874.20 o
  -1   4   3     2923.95     3369.77     88.34 o
   0   4   3      219.13      178.09     31.39 o
   1   4   3      341.02      240.00     42.78 o
   2   4   3     1474.26     1570.98     83.83 o
   3   4   3      241.92      303.99     56.16 o
   4   4   3    13529.86    13858.46    378.09 o
   5   4   3        3.58      -51.45     44.46 o
   6   4   3      829.24      869.96     59.91 o
   7   4   3      532.26      532.38     66.39 o
   8   4   3    51014.16    50843.88    993.10 o
   9   4   3      137.04      129.83     71.80 o
  10   4   3    78136.97    77166.30   2633.95 o
  11   4   3       14.49      -57.07    145.62 o
  12   4   3     8393.46     7317.18    631.51 o
 -10   5   3      141.80      155.70    202.79 o
  -9   5   3      583.82      518.18    132.07 o
  -8   5   3        2.09       23.26     51.08 o
  -7   5   3     1299.61     1395.53     78.33 o
  -6   5   3      224.28      283.30     48.07 o
  -5   5   3    69042.86    71451.05   1180.54 o
  -4   5   3       61.66       93.79     40.05 o
  -3   5   3    24780.98    25087.63    377.25 o
  -2   5   3     1041.52      981.88     52.06 o
  -1   5   3    71344.73    70287.04   1088.58 o
   0   5   3      405.90      329.54     42.36 o
   1   5   3       50.30       93.38     48.02 o
   2   5   3       15.22       48.24     57.97 o
   3   5   3    49989.06    46821.97   1089.92 o
   4   5   3       58.56      128.85     50.92 o
   5   5   3    21956.51    21250.75    420.33 o
   6   5   3      541.43      645.43     74.21 o
   7   5   3     6948.71     6684.87    212.89 o
   8   5   3      424.76      518.06     59.75 o
   9   5   3      142.05      332.04     55.34 o
  10   5   3       76.14      168.05     50.91 o
  11   5   3      237.56      140.42     99.95 o
  12   5   3      183.18      353.06    203.13 o
 -10   6   3    15497.21    15103.33    872.46 o
  -9   6   3     1297.40     1140.76    200.88 o
  -8   6   3      675.57      674.91     88.95 o
  -7   6   3       11.23      104.46     57.50 o
  -6   6   3    11072.44    11033.69    322.28 o
  -5   6   3       50.32      136.39     44.26 o
  -4   6   3    45745.25    46744.76    752.13 o
  -3   6   3       95.22       84.13     45.44 o
  -2   6   3     1061.65     1310.35     62.89 o
  -1   6   3      160.65      105.95     57.23 o
   0   6   3     6153.41     6652.46    151.10 o
   1   6   3      485.75      462.51     45.00 o
   2   6   3     9176.73     9307.48    219.67 o
   3   6   3      523.69      432.19     64.86 o
   4   6   3   112894.97   105301.97   2261.10 o
   5   6   3      192.92      225.70     54.83 o
   6   6   3   149245.63   146027.33   2380.92 o
   7   6   3       75.02      137.09     51.45 o
   8   6   3    18866.18    18927.76    458.99 o
   9   6   3      253.34      342.45     61.85 o
  10   6   3      352.43      323.36    118.42 o
  11   6   3        6.73      -34.50    134.03 o
  12   6   3     9040.04     9081.21   1028.43 o
  -9   7   3    12712.41    12500.28    661.64 o
  -8   7   3        1.88       76.50     99.34 o
  -7   7   3       33.58        3.99     75.41 o
  -6   7   3      178.07      145.36     57.18 o
  -5   7   3    81468.46    85047.51   1431.20 o
  -4   7   3     1133.19     1153.17     70.80 o
  -3   7   3     1236.33     1317.49     72.43 o
  -2   7   3       87.17       92.46     40.60 o
  -1   7   3    10069.16    10068.69    202.62 o
   0   7   3       27.00      -47.56     41.15 o
   1   7   3    27720.50    27841.55    478.76 o
   2   7   3      114.09      103.99     23.32 o
   3   7   3     2497.84     2327.08    216.22 o
   4   7   3      122.63       95.95     60.26 o
   5   7   3     3288.50     3776.20    137.33 o
   6   7   3      880.62     1086.41     56.91 o
   7   7   3    10412.48    10545.42    291.10 o
   8   7   3      181.28      107.73     53.71 o
   9   7   3    16573.61    16462.87    507.18 o
  10   7   3       73.19       23.12     65.29 o
  11   7   3    50781.73    48888.00   3780.99 o
  12   7   3       41.99      701.67    489.16 o
  -9   8   3      316.67      298.63    119.62 o
  -8   8   3    34955.14    36451.19   1372.42 o
  -7   8   3       83.96      192.81    256.98 o
  -6   8   3     5056.28     5148.99    230.20 o
  -5   8   3      423.37      320.56     56.50 o
  -4   8   3     2600.00     2682.08    115.60 o
  -3   8   3      329.92      445.48     77.20 o
  -2   8   3     2254.32     2519.74     90.96 o
  -1   8   3        0.65       30.34     53.79 o
   0   8   3    61569.14    62596.07   1075.10 o
   1   8   3      252.04      264.46     47.60 o
   2   8   3     7291.79     7191.83    154.03 o
   3   8   3      116.72      146.85     88.71 o
   4   8   3       32.82      250.64     75.21 o
   5   8   3      141.07      142.11     72.28 o
   6   8   3     5957.72     6522.06    223.19 o
   7   8   3        6.19       74.55     41.12 o
   8   8   3     4211.89     4114.51    139.70 o
   9   8   3       13.86       20.09     49.55 o
  10   8   3    25092.27    22959.50   1080.09 o
  11   8   3       57.36       56.77     92.81 o
  12   8   3     3399.05     2858.88    546.91 o
  -8   9   3        5.68      107.56     88.88 o
  -7   9   3    42307.74    44428.07   1405.54 o
  -6   9   3       13.65       37.46    119.31 o
  -5   9   3     1971.27     1932.96    104.66 o
  -4   9   3      539.70      562.07     82.08 o
  -3   9   3    47217.23    46427.68    849.28 o
  -2   9   3        6.41       33.10     37.01 o
  -1   9   3      657.44      874.13    117.90 o
   0   9   3       55.65       -2.63     55.13 o
   1   9   3    13404.00    13584.92    280.03 o
   2   9   3       51.94      -46.55     42.45 o
   3   9   3    20835.23    20820.84    373.51 o
   4   9   3       53.14      125.87     42.96 o
   5   9   3    12366.69    12642.27    309.12 o
   6   9   3      397.94      333.53     88.64 o
   7   9   3     2666.34     2704.62    120.58 o
   8   9   3       47.73       47.38     33.61 o
   9   9   3      897.83      885.52    111.96 o
  10   9   3       39.41        6.54    103.93 o
  11   9   3    25841.97    26072.12   2094.33 o
  -8  10   3    21079.49    21225.40   1333.11 o
  -7  10   3       14.37        6.77    124.35 o
  -6  10   3     3739.83     3723.55    208.09 o
  -5  10   3      149.66      125.71     65.07 o
  -4  10   3     3888.18     3834.97    158.31 o
  -3  10   3      131.54      105.43     52.64 o
  -2  10   3    15057.37    15173.15    540.39 o
  -1  10   3       26.94      131.92     73.56 o
   0  10   3    46612.76    46696.23    851.84 o
   1  10   3       89.11      167.61     58.20 o
   2  10   3    34453.09    35326.46    680.42 o
   3  10   3      151.35      159.73     31.35 o
   4  10   3     6720.56     6876.87    177.01 o
   5  10   3      204.25      285.43     75.46 o
   6  10   3      376.20      334.77     90.92 o
   7  10   3       17.02      154.22     82.57 o
   8  10   3    61790.41    62391.22   2320.91 o
   9  10   3      161.23      194.19     71.24 o
  10  10   3     2042.78     2337.83    292.23 o
  11  10   3       37.36       62.89    128.75 o
  -7  11   3        8.98     -115.73    140.73 o
  -6  11   3      487.75      553.85     92.44 o
  -5  11   3     2855.27     2719.49    165.26 o
  -4  11   3       66.66      131.10     64.87 o
  -3  11   3    62027.69    63991.75   1920.16 o
  -2  11   3       17.00       54.16     86.97 o
  -1  11   3     8538.12     8722.56    239.62 o
   0  11   3       34.24       -3.62     60.34 o
   1  11   3      828.54      667.85     79.10 o
   2  11   3      805.28      747.72     72.22 o
   3  11   3      496.40      483.88     45.57 o
   4  11   3       94.50       94.05     60.09 o
   5  11   3    19847.61    19598.24    638.14 o
   6  11   3      145.74      -28.21     75.71 o
   7  11   3    91724.88    95701.80   3611.33 o
   8  11   3       36.70       -3.13     95.95 o
   9  11   3    11330.46    11902.89    880.26 o
  10  11   3       66.20      -49.85    121.08 o
  11  11   3       13.84      262.11    142.01 o
  -7  12   3       98.08      -15.80    180.01 o
  -6  12   3     1644.94     1230.40    170.19 o
  -5  12   3       17.79      205.44     96.06 o
  -4  12   3     3368.87     3357.92    260.35 o
  -3  12   3       45.73       60.79    131.35 o
  -2  12   3    20815.26    21378.94    651.47 o
  -1  12   3       49.75      123.17     82.27 o
   0  12   3    13791.22    13950.24    409.21 o
   1  12   3      341.93      274.04     69.84 o
   2  12   3     8300.51     8614.65    252.62 o
   3  12   3      108.15       62.31     44.94 o
   4  12   3       16.26      187.32     47.07 o
   5  12   3       35.63       75.15     80.49 o
   6  12   3      865.11      755.94    110.74 o
   7  12   3      609.36      537.47     87.38 o
   8  12   3    18014.06    17734.05    813.50 o
   9  12   3        3.54       29.63    140.18 o
  10  12   3     7693.22     7223.08    737.88 o
  -6  13   3       50.22      -60.81    108.33 o
  -5  13   3    22805.64    23107.56   1244.29 o
  -4  13   3       17.18      159.13    159.75 o
  -3  13   3     5916.73     5980.10    381.96 o
  -2  13   3      210.91      137.06     87.64 o
  -1  13   3     1934.18     1841.58    159.26 o
   0  13   3      183.29      -42.64     89.10 o
   1  13   3     5633.91     5501.53    211.77 o
   2  13   3       48.22       69.33     84.21 o
   3  13   3    17655.93    17724.26    556.80 o
   4  13   3       83.57      107.29     51.27 o
   5  13   3    35934.88    36826.41   1306.56 o
   6  13   3      526.58      642.42    123.70 o
   7  13   3        6.38      138.21    119.91 o
   8  13   3        0.02      168.85    171.03 o
   9  13   3     2585.04     2300.42    285.77 o
  10  13   3      175.27       29.23    152.52 o
  -5  14   3       98.48      249.14    210.99 o
  -4  14   3       48.65      130.22    206.60 o
  -3  14   3       27.87       26.76    181.55 o
  -2  14   3    11425.72    11009.16    699.55 o
  -1  14   3        9.54      146.91    136.13 o
   0  14   3    14461.09    14573.20    644.49 o
   1  14   3       32.52       28.60     74.22 o
   2  14   3     1090.70     1194.49    140.37 o
   3  14   3        9.35       14.15     68.60 o
   4  14   3    30132.19    29424.54   1186.32 o
   5  14   3        1.88      138.09     73.64 o
   6  14   3     1035.57      843.86    139.52 o
   7  14   3        0.93      244.54    160.99 o
   8  14   3     3474.79     3154.39    637.71 o
   9  14   3        4.28       11.02    158.63 o
  -4  15   3      490.04      414.92    231.35 o
  -3  15   3     1676.32     1978.91    248.43 o
  -2  15   3      171.88       84.40    150.88 o
  -1  15   3      244.53       48.30    124.92 o
   0  15   3       18.28      293.54    146.54 o
   1  15   3     1680.79     1332.39    201.26 o
   2  15   3       25.59      215.85     94.50 o
   3  15   3     6312.42     5881.99    350.85 o
   4  15   3       21.12       42.58     98.15 o
   5  15   3      885.17     1094.31    130.80 o
   6  15   3       69.94     -172.76    207.15 o
   7  15   3     1474.71     1562.99    320.76 o
   8  15   3       22.70      319.64    268.89 o
  -2  16   3      201.62      556.45    174.85 o
  -1  16   3       40.40       58.49    160.01 o
   0  16   3     2991.83     2948.04    282.05 o
   1  16   3       40.96      101.56    135.59 o
   2  16   3     3609.40     3503.80    246.62 o
   3  16   3      218.45      125.52    263.00 o
   4  16   3     4585.06     4432.53    393.55 o
   5  16   3       19.63      -85.63    171.21 o
   6  16   3     4802.23     4218.00    574.84 o
   7  16   3      251.28      650.27    327.47 o
   0  17   3        4.78      207.14    159.90 o
   1  17   3    25618.97    25047.65   1943.20 o
   2  17   3      174.52       91.94    175.17 o
   3  17   3       35.14       -9.30    156.74 o
   4  17   3      117.64      -74.77    240.25 o
   5  17   3     1992.63     1835.08    300.45 o
  -3 -14   4      158.95      177.71    308.65 o
  -2 -14   4    18766.57    18407.15    930.00 o
  -1 -14   4      335.29      781.15    253.20 o
   0 -14   4     2728.00     2624.31    341.53 o
   1 -14   4       37.19     -211.61    213.53 o
   2 -14   4      333.60      749.88    299.00 o
  -5 -13   4      207.51      333.20    203.28 o
  -4 -13   4      613.15      429.39    153.80 o
  -3 -13   4      267.32      229.19    142.75 o
  -2 -13   4      695.58      578.20    136.30 o
  -1 -13   4    13552.92    14601.68    870.18 o
   0 -13   4        2.72      121.55    152.10 o
   1 -13   4     4103.88     3860.04    413.58 o
   2 -13   4       19.83       81.70    162.76 o
   3 -13   4    14061.46    13839.29    954.05 o
   4 -13   4        3.98      193.77    152.84 o
  -6 -12   4     5977.56     5419.64    646.18 o
  -5 -12   4      530.69      174.68    167.95 o
  -4 -12   4    24455.63    25357.88   1055.35 o
  -3 -12   4     1525.45     1552.76    200.07 o
  -2 -12   4    15119.45    15624.77    764.28 o
  -1 -12   4      212.67      311.86    110.57 o
   0 -12   4      219.56      228.03    183.66 o
   1 -12   4        9.99      -37.90     83.76 o
   2 -12   4     1581.70     1591.22    233.49 o
   3 -12   4      809.77      567.33    206.57 o
   4 -12   4    35472.31    37413.52   1615.99 o
   5 -12   4      300.83      407.62    162.92 o
  -7 -11   4      265.75      108.15    133.05 o
  -6 -11   4      216.39      169.41    321.55 o
  -5 -11   4      564.90      779.12    317.52 o
  -4 -11   4      533.07      546.02     91.16 o
  -3 -11   4     6380.57     5746.89    414.25 o
  -2 -11   4      111.14      137.19     67.67 o
  -1 -11   4      633.78      483.26    109.16 o
   0 -11   4        3.16       71.09     77.59 o
   1 -11   4     1974.21     2026.05    156.37 o
   2 -11   4     1537.33     1632.59    279.58 o
   3 -11   4    14003.65    14389.58    711.56 o
   4 -11   4      142.45        6.13    136.90 o
   5 -11   4     9742.34    10483.85    558.69 o
   6 -11   4        3.44        7.85    228.21 o
   7 -11   4      467.86      344.22    242.45 o
  -8 -10   4    11971.71    11019.93    927.53 o
  -7 -10   4      135.80       37.06    136.44 o
  -6 -10   4       92.89      272.69    220.36 o
  -5 -10   4        4.23       58.13     74.72 o
  -4 -10   4     9578.32    10222.63    410.82 o
  -3 -10   4       56.29       83.28     64.62 o
  -2 -10   4     1628.52     1794.95    113.01 o
  -1 -10   4       27.07       -2.83     77.99 o
   0 -10   4    25007.44    24559.23    756.70 o
   1 -10   4      546.23      531.34     83.28 o
   2 -10   4    55528.92    56396.39   1551.32 o
   3 -10   4     1205.47      793.26    274.97 o
   4 -10   4    14054.36    14107.58    659.91 o
   5 -10   4       22.80      -20.23    169.44 o
   6 -10   4    15775.68    14879.00   1001.77 o
   7 -10   4      139.57      120.15    207.34 o
  -8  -9   4        0.05      -40.99     70.53 o
  -7  -9   4     1185.18      976.48    164.60 o
  -6  -9   4      170.48      123.51     72.92 o
  -5  -9   4      251.36      372.40     64.69 o
  -4  -9   4      364.11      320.69     73.72 o
  -3  -9   4      655.20      620.16     94.27 o
  -2  -9   4       42.25       48.09     59.14 o
  -1  -9   4     3625.63     3762.33    155.54 o
   0  -9   4      216.09      232.37     71.45 o
   1  -9   4    36829.40    37533.94    777.84 o
   2  -9   4       15.02      116.81     73.80 o
   3  -9   4    20460.14    22281.96    592.87 o
   4  -9   4      152.88      130.67    211.77 o
   5  -9   4     5903.96     5895.54    304.84 o
   6  -9   4       96.62       24.18     93.48 o
   7  -9   4    37244.77    37193.63   1358.26 o
   8  -9   4      899.50      799.00    164.70 o
  -9  -8   4      394.08      253.77    396.00 o
  -8  -8   4    31608.52    33236.40   2039.33 o
  -7  -8   4      760.35      578.93    198.10 o
  -6  -8   4      499.06      516.90     61.68 o
  -5  -8   4      618.10      652.23     81.75 o
  -4  -8   4     3110.24     3231.19    129.91 o
  -3  -8   4       89.68      229.65     67.35 o
  -2  -8   4    37871.52    38646.85    798.59 o
  -1  -8   4      457.91      404.28     64.77 o
   0  -8   4     4218.49     4118.15    140.20 o
   1  -8   4      158.60      123.00     80.61 o
   2  -8   4    26069.79    27957.34    556.82 o
   3  -8   4        9.14       84.72     68.11 o
   4  -8   4    21446.41    20978.81    686.63 o
   5  -8   4      466.16      574.28    109.92 o
   6  -8   4    23167.44    23509.54    778.98 o
   7  -8   4      210.67       97.89     85.34 o
   8  -8   4    40360.72    42662.50   2111.05 o
   9  -8   4        1.34      -15.77    130.45 o
  -9  -7   4     9815.06     9989.70    638.93 o
  -8  -7   4     2059.28     2074.45    239.84 o
  -7  -7   4      769.81      672.83     86.15 o
  -6  -7   4       57.20       87.22     49.17 o
  -5  -7   4     1761.12     1942.06    120.16 o
  -4  -7   4        7.16       -4.20     53.54 o
  -3  -7   4    25530.48    26283.36    503.17 o
  -2  -7   4     2409.39     2483.06    101.35 o
  -1  -7   4     4784.84     4896.17    218.24 o
   0  -7   4      194.29      220.78     72.33 o
   1  -7   4     1355.34     1485.69     95.44 o
   2  -7   4      112.63      112.73    107.18 o
   3  -7   4    10423.46    10694.29    275.79 o
   4  -7   4      345.07      411.70     75.76 o
   5  -7   4     6249.29     6498.33    231.70 o
   6  -7   4      188.19      168.54     84.05 o
   7  -7   4    10207.78    10912.78    365.86 o
   8  -7   4       90.30      200.62     76.60 o
   9  -7   4      268.58      208.51    116.29 o
  10  -7   4        0.56      182.80    175.89 o
 -10  -6   4    16081.93    15809.58   1111.74 o
  -9  -6   4      269.88      276.01    118.75 o
  -8  -6   4    11404.04    11249.60    767.47 o
  -7  -6   4       48.05       27.70     49.21 o
  -6  -6   4       38.53      118.14     81.85 o
  -5  -6   4       76.24      122.45     56.36 o
  -4  -6   4     5735.50     5785.04    221.82 o
  -3  -6   4     3598.91     3685.27    113.78 o
  -2  -6   4    64609.08    66119.61   1003.11 o
  -1  -6   4     1344.72     1550.64     90.34 o
   0  -6   4      140.78      227.20     56.18 o
   1  -6   4      201.05      345.87     65.60 o
   2  -6   4     9041.30     9612.51    296.37 o
   3  -6   4       41.94        6.92     59.72 o
   4  -6   4      920.96      863.57     79.67 o
   5  -6   4      457.81      461.54     73.53 o
   6  -6   4    25407.13    26463.92    556.68 o
   7  -6   4        8.51      275.45     89.46 o
   8  -6   4     7179.77     7103.95    303.28 o
   9  -6   4      407.78      214.85    117.81 o
  10  -6   4      772.25      920.59    168.92 o
 -10  -5   4      301.36      244.06    149.99 o
  -9  -5   4    10095.60    11650.13    714.47 o
  -8  -5   4      337.48      293.64    129.71 o
  -7  -5   4    24767.95    25839.42    952.34 o
  -6  -5   4        2.56       30.89     29.82 o
  -5  -5   4    12202.71    12438.03    328.64 o
  -4  -5   4      811.18      905.67     69.06 o
  -3  -5   4    52174.00    53427.49    751.06 o
  -2  -5   4      472.92      561.64     52.78 o
  -1  -5   4    59498.91    60383.25    943.19 o
   0  -5   4      109.89       89.12     64.91 o
   1  -5   4     9721.31     9912.91    295.59 o
   2  -5   4      458.26      459.25     61.60 o
   3  -5   4    74229.50    75603.67   1401.32 o
   4  -5   4     2332.91     2581.90    113.32 o
   5  -5   4       19.50       27.59     54.77 o
   6  -5   4      539.17      585.11     70.41 o
   7  -5   4    16540.74    17452.49    435.65 o
   8  -5   4       23.76        2.72     84.22 o
   9  -5   4      406.37      622.05    120.24 o
  10  -5   4      232.61      203.91    140.69 o
  11  -5   4    18344.72    17597.56   1170.47 o
 -10  -4   4     7150.14     6976.13    419.14 o
  -9  -4   4     2291.28     3074.10    406.98 o
  -8  -4   4     2848.83     2982.73    239.97 o
  -7  -4   4     1097.80     1135.78    125.79 o
  -6  -4   4     7566.43     8077.84    337.84 o
  -5  -4   4      285.50      181.15     37.30 o
  -4  -4   4    14594.43    15172.86    301.75 o
  -3  -4   4     1631.40     1776.38     85.08 o
  -2  -4   4      709.69      749.61     55.22 o
  -1  -4   4      415.85      600.59     76.31 o
   0  -4   4     1729.31     1849.12     83.26 o
   1  -4   4      534.04      584.52     66.02 o
   2  -4   4   110792.85   109827.27   1908.30 o
   3  -4   4      920.41     1000.11     79.17 o
   4  -4   4   319188.84   324148.41   4617.42 o
   5  -4   4        1.67        2.10     49.55 o
   6  -4   4      140.58      154.51     54.70 o
   7  -4   4       40.16      184.96     82.23 o
   8  -4   4     4336.71     4137.28    190.49 o
   9  -4   4       99.26     -110.72     78.43 o
  10  -4   4      639.57      812.24    236.36 o
  11  -4   4      573.09      562.14    161.21 o
 -10  -3   4       45.56      174.82    177.91 o
  -9  -3   4     9485.31     9893.96    736.38 o
  -8  -3   4      350.59      384.90    201.18 o
  -7  -3   4    18057.69    18843.31    882.78 o
  -6  -3   4       50.18       96.13     72.36 o
  -5  -3   4     7887.14     7869.41    210.40 o
  -4  -3   4      870.84      943.82     94.46 o
  -3  -3   4    31289.72    31559.36    515.88 o
  -2  -3   4     1850.60     1863.16     75.41 o
  -1  -3   4    17421.04    17749.96    355.86 o
   0  -3   4      951.42     1365.42     91.58 o
   1  -3   4    12600.63    12408.71    264.88 o
   2  -3   4     2915.87     2931.56     97.67 o
   3  -3   4     8257.86     8349.55    225.68 o
   4  -3   4      947.10      877.75     57.67 o
   5  -3   4    17561.38    18403.62    376.28 o
   6  -3   4       64.09      101.49     62.71 o
   7  -3   4    16770.93    16805.01    434.62 o
   8  -3   4      188.23      205.47     92.83 o
   9  -3   4   156124.55   160660.50   5284.70 o
  10  -3   4       60.88       90.89     88.68 o
  11  -3   4     1320.47     1416.44    158.71 o
 -10  -2   4     7064.87     7645.83    571.73 o
  -9  -2   4      118.36       39.36    138.53 o
  -8  -2   4    32508.38    36349.34   1317.44 o
  -7  -2   4     1328.89     1317.86    152.54 o
  -6  -2   4    10363.96    10892.45    288.65 o
  -5  -2   4       27.84       89.74     79.93 o
  -4  -2   4     2491.25     2623.74    109.31 o
  -3  -2   4     2156.32     2150.13     86.52 o
  -2  -2   4     6229.87     6680.74    196.52 o
  -1  -2   4      152.48      154.24     43.92 o
   0  -2   4    73905.98    71344.01   1521.56 o
   1  -2   4       29.90        2.79     40.10 o
   2  -2   4    29957.77    30224.06    595.63 o
   3  -2   4      128.38      107.45     54.97 o
   4  -2   4    14122.37    14132.91    221.44 o
   5  -2   4      150.85      260.63     72.23 o
   6  -2   4      458.37      753.61     74.80 o
   7  -2   4      811.12      982.71     81.53 o
   8  -2   4     4432.65     4529.13    150.30 o
   9  -2   4      339.57      303.24     81.14 o
  10  -2   4    11025.39    11417.31    413.81 o
  11  -2   4        2.52     -171.88    114.59 o
  12  -2   4      397.55      437.13    175.73 o
 -10  -1   4      392.83      384.37    168.94 o
  -9  -1   4    25431.48    26224.39   1144.18 o
  -8  -1   4       13.31     -119.46    117.42 o
  -7  -1   4     1324.11     1454.70    148.49 o
  -6  -1   4       76.06      197.16     90.53 o
  -5  -1   4      595.36      603.03     82.95 o
  -4  -1   4     1152.51      835.43    116.67 o
  -3  -1   4    85922.09    83829.45   1249.41 o
  -2  -1   4        3.07      -32.12     21.41 o
  -1  -1   4       29.34       57.52     71.94 o
   0  -1   4      219.36      225.72     40.09 o
   1  -1   4     2084.13     2115.05     90.66 o
   2  -1   4      624.52      723.63     55.85 o
   3  -1   4    17910.39    18141.53    301.89 o
   4  -1   4      401.15      386.81     55.72 o
   5  -1   4    28975.06    28123.24    448.24 o
   6  -1   4      221.76      209.61     51.79 o
   7  -1   4     8913.90     9278.63    232.65 o
   8  -1   4      435.09      445.11     80.46 o
   9  -1   4    21228.68    21025.97    561.95 o
  10  -1   4      447.99      479.74     88.74 o
  11  -1   4      162.71      536.55    280.39 o
  12  -1   4      233.64      204.79    152.96 o
 -10   0   4     2866.07     3079.41    268.62 o
  -9   0   4      159.49      168.05    183.46 o
  -8   0   4    22684.23    22036.05    844.00 o
  -7   0   4       35.94      128.20     85.28 o
  -6   0   4     9840.76    10377.22    305.89 o
  -5   0   4      564.34      604.34     84.29 o
  -4   0   4     4163.13     4257.95    149.30 o
  -3   0   4       11.39       34.23     25.16 o
  -2   0   4     6954.68     7125.99    196.25 o
  -1   0   4       91.24      132.05     31.73 o
   0   0   4   238826.72   213179.55   4134.74 o
   1   0   4     1024.70      789.38     54.22 o
   2   0   4     3524.29     3749.19    112.04 o
   3   0   4      693.71      791.46     48.90 o
   4   0   4     2589.24     2755.96     71.78 o
   5   0   4       56.02       21.45     48.91 o
   6   0   4    13665.06    13496.60    232.13 o
   7   0   4       68.15       44.75     52.37 o
   8   0   4    33254.86    33403.79    596.03 o
   9   0   4        0.68       92.05     50.18 o
  10   0   4      737.13      761.73     79.78 o
  11   0   4      438.89      620.97    225.77 o
  12   0   4     1380.15     1241.55    211.19 o
 -10   1   4      238.59      315.90    242.11 o
  -9   1   4      611.98      776.94    234.21 o
  -8   1   4     2072.23     1765.32    209.07 o
  -7   1   4    19149.62    19359.99    528.65 o
  -6   1   4      307.70      197.33     76.46 o
  -5   1   4      707.70      867.13     84.36 o
  -4   1   4       75.27      107.78     36.81 o
  -3   1   4    37165.86    34874.96    590.22 o
  -2   1   4      674.33      689.83     36.30 o
  -1   1   4     1812.66     2036.18     54.38 o
   0   1   4       21.40      -31.62     21.08 o
   1   1   4    21489.97    20908.17    545.87 o
   2   1   4      664.97      726.40     42.17 o
   3   1   4     3441.81     3438.93     88.07 o
   4   1   4        0.11       21.64     35.46 o
   5   1   4   432528.31   412007.31   5408.40 o
   6   1   4       16.94       30.46     49.16 o
   7   1   4    16731.18    16643.20    326.47 o
   8   1   4      153.73      188.84     46.28 o
   9   1   4    29475.29    29351.98    766.87 o
  10   1   4       13.31       96.89     72.15 o
  11   1   4     6531.25     5832.66    299.61 o
  12   1   4       19.10      228.58    133.73 o
 -10   2   4     1799.72     1670.69    249.04 o
  -9   2   4       14.29      227.31    150.89 o
  -8   2   4     6480.44     6429.83    374.53 o
  -7   2   4      948.18      983.95    104.76 o
  -6   2   4        0.14      265.06     96.83 o
  -5   2   4       13.42      -11.83     31.80 o
  -4   2   4    14798.71    15049.82    296.69 o
  -3   2   4      436.31      513.05     55.77 o
  -2   2   4   160651.56   148741.61   2192.18 o
  -1   2   4        0.98       -2.06     28.04 o
   0   2   4    24056.24    23689.46    548.56 o
   1   2   4       11.21       -2.93     57.38 o
   2   2   4     3593.75     3617.56    168.42 o
   3   2   4     1293.56     1320.65     68.28 o
   4   2   4    16177.05    16804.38    342.67 o
   5   2   4     1655.69     1752.36     86.49 o
   6   2   4     5798.92     5995.04    156.43 o
   7   2   4        0.14       40.87     47.70 o
   8   2   4     1910.50     2235.26    107.76 o
   9   2   4      166.37      167.59     52.56 o
  10   2   4    69463.97    70606.93   1896.33 o
  11   2   4      180.32       81.47     91.15 o
  12   2   4    10243.28     8627.38    569.34 o
 -10   3   4      150.92      373.57    310.62 o
  -9   3   4    36105.25    38961.20   1873.04 o
  -8   3   4      109.96      262.73    160.18 o
  -7   3   4    47551.08    48709.35   1157.93 o
  -6   3   4       37.94      106.46     33.48 o
  -5   3   4     4491.35     4766.60    157.21 o
  -4   3   4      192.45      207.03     43.87 o
  -3   3   4      196.58      228.28     36.21 o
  -2   3   4      992.99      982.36     54.77 o
  -1   3   4    18746.35    17984.94    334.76 o
   0   3   4       19.91       25.68     38.91 o
   1   3   4    47223.05    43210.64   1151.92 o
   2   3   4       62.66       94.98     52.62 o
   3   3   4   400503.59   347168.81   7609.74 o
   4   3   4       23.82       51.79     61.94 o
   5   3   4     3487.32     3455.61    110.43 o
   6   3   4      216.95      303.75     52.81 o
   7   3   4    26867.59    27418.59    445.72 o
   8   3   4        4.20       61.38     57.90 o
   9   3   4     2697.08     2708.48    108.40 o
  10   3   4       57.71       58.62     62.02 o
  11   3   4    22613.64    20969.44    825.86 o
  12   3   4      236.83      308.80    129.70 o
 -10   4   4      306.24      168.82    168.91 o
  -9   4   4     1233.63     1722.16    285.00 o
  -8   4   4     3913.33     3680.68    184.42 o
  -7   4   4       38.78       48.53     46.05 o
  -6   4   4    15774.15    16473.76    369.38 o
  -5   4   4       43.07       90.07     49.36 o
  -4   4   4    10252.88    10431.01    172.61 o
  -3   4   4      154.82      150.79     33.87 o
  -2   4   4    30044.32    28459.77    439.35 o
  -1   4   4      570.33      936.14     57.05 o
   0   4   4    99413.63    93559.30   2158.81 o
   1   4   4      199.01      175.49     42.65 o
   2   4   4    19417.39    18336.43    519.05 o
   3   4   4      250.31      251.45     83.34 o
   4   4   4    51815.19    50563.82   1114.40 o
   5   4   4       11.60       52.92     39.92 o
   6   4   4      633.56      678.12     62.46 o
   7   4   4       33.68       14.92     52.86 o
   8   4   4    35641.95    36124.43    658.96 o
   9   4   4      148.59      200.19     67.33 o
  10   4   4       39.35       -8.64     55.21 o
  11   4   4      119.67       81.50     78.02 o
  12   4   4     1554.15     1833.67    297.69 o
 -10   5   4       52.66       28.03    180.12 o
  -9   5   4     6474.47     6054.68    478.69 o
  -8   5   4      103.74       56.37     79.13 o
  -7   5   4    17784.48    18623.46    443.04 o
  -6   5   4       58.56      195.14     84.04 o
  -5   5   4     3326.97     3395.47     97.86 o
  -4   5   4      732.35      798.82     52.42 o
  -3   5   4     4043.82     4220.67    113.52 o
  -2   5   4       82.79       43.56     41.25 o
  -1   5   4    24143.93    24172.45    514.47 o
   0   5   4       54.20      122.01     30.37 o
   1   5   4    22545.42    22221.13    446.84 o
   2   5   4      131.46      172.67     59.17 o
   3   5   4     5725.79     5336.56    246.58 o
   4   5   4       19.35      -42.05     44.94 o
   5   5   4   105793.85   103315.11   1753.22 o
   6   5   4       77.07       82.18     45.85 o
   7   5   4   101391.22   100776.76   1480.80 o
   8   5   4      158.29      180.67     58.53 o
   9   5   4    71837.45    73773.20   1706.35 o
  10   5   4      118.90      172.79    119.74 o
  11   5   4     4168.96     3663.46    222.53 o
  12   5   4      206.84      255.02    205.64 o
  -9   6   4       35.99     -126.72     99.01 o
  -8   6   4    12269.75    12124.14    420.18 o
  -7   6   4      799.40      731.88     70.52 o
  -6   6   4    22492.56    23338.48    481.14 o
  -5   6   4       58.62       54.65     61.02 o
  -4   6   4    30687.07    30815.74    484.16 o
  -3   6   4      217.51      237.51     47.84 o
  -2   6   4    54386.33    53923.79    891.13 o
  -1   6   4      990.17      917.45     64.34 o
   0   6   4      148.73      198.64     43.28 o
   1   6   4      139.10       29.78     42.86 o
   2   6   4      816.92     1139.53    100.62 o
   3   6   4        5.02       65.15     44.89 o
   4   6   4       97.43      129.19     70.12 o
   5   6   4      699.06      712.77     54.93 o
   6   6   4    26443.57    26576.60    707.14 o
   7   6   4      189.15      160.90     54.20 o
   8   6   4     5096.19     5340.69    213.68 o
   9   6   4      444.79      323.85     59.69 o
  10   6   4    53541.11    53736.97   1788.32 o
  11   6   4      398.86      207.25     89.38 o
  12   6   4    10243.34     8300.17    622.78 o
  -9   7   4      339.77      230.58     94.83 o
  -8   7   4       23.80      199.79    126.67 o
  -7   7   4     1046.41     1061.83    102.97 o
  -6   7   4      684.34      855.82     79.98 o
  -5   7   4     1456.24     1419.70     78.04 o
  -4   7   4       53.93        4.75     49.13 o
  -3   7   4      728.53      717.77     61.88 o
  -2   7   4        0.29      -22.86     36.72 o
  -1   7   4   160212.13   154217.25   2744.18 o
   0   7   4      203.48      139.52     59.84 o
   1   7   4      253.00       32.53     65.67 o
   2   7   4       43.76       -6.13     35.34 o
   3   7   4   218196.66   215120.48   4353.26 o
   4   7   4     1128.02     1222.16     94.79 o
   5   7   4    15360.38    15977.28    359.84 o
   6   7   4      141.64      155.14     55.39 o
   7   7   4    11954.45    11510.71    303.73 o
   8   7   4       76.23      129.38     52.02 o
   9   7   4    16032.87    15807.12    470.04 o
  10   7   4        1.71       96.27     61.76 o
  11   7   4     1210.49     1296.55    199.44 o
  12   7   4      168.23      170.96    107.72 o
  -9   8   4      172.35      176.88    155.27 o
  -8   8   4    47789.66    50333.06   2024.06 o
  -7   8   4        0.90      -20.60     71.72 o
  -6   8   4     9187.28     8662.28    258.95 o
  -5   8   4       57.37      132.80     84.54 o
  -4   8   4     3027.99     3175.39    111.32 o
  -3   8   4       19.03       40.72     47.16 o
  -2   8   4      401.70      479.37     43.10 o
  -1   8   4      211.89      127.21     55.02 o
   0   8   4    18432.17    19062.58    367.44 o
   1   8   4       96.56       75.94     61.38 o
   2   8   4     1569.78     1500.63    113.45 o
   3   8   4      226.75      338.10     51.90 o
   4   8   4    79469.98    78564.73   1567.00 o
   5   8   4      101.53      102.05     52.52 o
   6   8   4     1904.87     1835.16    113.46 o
   7   8   4        0.96      -22.99     65.50 o
   8   8   4    75203.38    79804.77   2236.69 o
   9   8   4      161.17      196.09     63.25 o
  10   8   4     1794.94     1574.59    122.77 o
  11   8   4       80.35       82.10    129.09 o
  12   8   4     1952.27     1639.47    258.63 o
  -8   9   4     1155.55      931.66    175.12 o
  -7   9   4     4705.88     4747.05    215.91 o
  -6   9   4        8.14       -4.62     57.30 o
  -5   9   4    17228.52    17625.27    445.42 o
  -4   9   4       13.28       90.80     46.25 o
  -3   9   4    58997.78    60233.64   1172.75 o
  -2   9   4        8.99       35.18     45.00 o
  -1   9   4     1263.91     1226.34     95.18 o
   0   9   4      707.72      828.90     80.60 o
   1   9   4     3130.90     3216.89    119.79 o
   2   9   4      583.52      707.41    112.67 o
   3   9   4    35408.31    34488.47    596.29 o
   4   9   4      133.34      296.05     95.47 o
   5   9   4   110965.92   109573.04   2537.65 o
   6   9   4      276.24      283.96     82.79 o
   7   9   4     5272.86     5754.38    294.48 o
   8   9   4        4.80      196.05     94.95 o
   9   9   4     2011.46     1904.76    104.98 o
  10   9   4       14.72      -98.19     91.72 o
  11   9   4     3442.43     3100.19    405.88 o
  12   9   4      271.80        3.93    110.75 o
  -8  10   4     9056.56     8104.33    524.15 o
  -7  10   4      862.26      770.07    134.18 o
  -6  10   4     1560.19     1554.73    121.68 o
  -5  10   4        1.78       17.72     70.27 o
  -4  10   4      861.03      797.03     71.16 o
  -3  10   4      579.94      639.26     68.77 o
  -2  10   4     2740.39     2766.48    143.59 o
  -1  10   4       56.09      159.94     70.49 o
   0  10   4     2369.29     2544.18    107.14 o
   1  10   4      659.56      627.32     61.97 o
   2  10   4    41941.00    42262.99    682.26 o
   3  10   4      160.89      103.25     42.57 o
   4  10   4     3080.59     3178.67    118.29 o
   5  10   4        3.02      150.09     97.78 o
   6  10   4    15823.17    16249.83    589.84 o
   7  10   4       12.60       13.39     88.18 o
   8  10   4    21694.42    22089.74    879.81 o
   9  10   4       62.56       16.27     78.17 o
  10  10   4    32116.78    30587.39   1739.75 o
  11  10   4      412.82      389.48    182.95 o
  -7  11   4    19403.19    19084.57   1024.70 o
  -6  11   4       46.35       49.85     77.29 o
  -5  11   4       40.69       56.75     67.51 o
  -4  11   4        3.21     -102.48     68.32 o
  -3  11   4     2865.36     3188.06    126.89 o
  -2  11   4      592.74      594.99     87.99 o
  -1  11   4   106994.98   106646.81   2226.96 o
   0  11   4       69.24       51.01     63.88 o
   1  11   4    20191.90    20104.30    466.89 o
   2  11   4      166.22      195.60     51.00 o
   3  11   4      161.15      280.12     47.23 o
   4  11   4      132.78       53.75    111.23 o
   5  11   4    29952.02    30606.84    734.82 o
   6  11   4      229.36      354.85    101.28 o
   7  11   4      163.69      339.38     88.57 o
   8  11   4      242.56      336.03    114.96 o
   9  11   4     8708.58     8499.26    455.94 o
  10  11   4      167.70        6.91    177.79 o
  11  11   4    38224.66    37648.70   2679.89 o
  -7  12   4        0.15      -54.08    133.71 o
  -6  12   4     5801.42     4990.53    313.49 o
  -5  12   4        1.86       43.11    156.63 o
  -4  12   4      235.95      326.13     72.24 o
  -3  12   4       76.58       62.23     92.69 o
  -2  12   4    10661.26    11348.10    451.66 o
  -1  12   4      622.02      712.89     84.18 o
   0  12   4      230.71      321.34     81.08 o
   1  12   4        9.07       -2.14     69.37 o
   2  12   4      409.17      572.84     72.36 o
   3  12   4       47.83       15.16     48.45 o
   4  12   4   145989.23   151603.23   3329.88 o
   5  12   4      152.03      150.93     74.14 o
   6  12   4    37908.70    39052.56   1356.20 o
   7  12   4       20.65       58.79    111.22 o
   8  12   4      137.85      170.70    118.85 o
   9  12   4      112.54      257.64    145.96 o
  10  12   4     8553.64     8240.61    818.14 o
  -6  13   4        5.62       83.15    191.32 o
  -5  13   4     2726.99     2357.61    263.41 o
  -4  13   4       52.01      223.78    113.94 o
  -3  13   4    25342.66    26079.79   1313.64 o
  -2  13   4      139.01       94.53     78.97 o
  -1  13   4     3726.34     3573.83    183.32 o
   0  13   4      440.86      739.99     95.61 o
   1  13   4    26965.51    26006.44    783.04 o
   2  13   4       12.67      -24.45     55.50 o
   3  13   4      165.34      138.45     67.20 o
   4  13   4      505.77      469.46    139.41 o
   5  13   4    25020.46    25789.47    974.02 o
   6  13   4       47.59      189.40     99.31 o
   7  13   4     1058.53      734.11    132.98 o
   8  13   4       45.61       20.97    130.97 o
   9  13   4    24530.70    25361.56   1119.88 o
  10  13   4       73.24      214.49    256.51 o
  -5  14   4        0.71       73.20    147.70 o
  -4  14   4       85.97       77.52    130.65 o
  -3  14   4      139.35      247.26    129.70 o
  -2  14   4    18282.75    17693.90    849.31 o
  -1  14   4        8.29       97.05     80.51 o
   0  14   4      622.12      350.00    118.95 o
   1  14   4       60.48      125.82     89.82 o
   2  14   4    15362.95    15578.02    533.96 o
   3  14   4      287.24      221.24     75.37 o
   4  14   4      633.65      579.43    123.96 o
   5  14   4      110.26      240.03    208.58 o
   6  14   4    22846.63    23142.33   1139.64 o
   7  14   4        9.19       55.04     99.43 o
   8  14   4      317.63      279.51    284.96 o
   9  14   4        0.87     -128.63    202.35 o
  -4  15   4        2.14      -51.66    161.26 o
  -3  15   4      134.55       63.24    126.98 o
  -2  15   4       30.28       72.58    178.76 o
  -1  15   4     4035.00     3185.91    242.07 o
   0  15   4       12.95      -17.71    101.68 o
   1  15   4     9535.83     9237.89    439.95 o
   2  15   4        0.34       -7.57     80.84 o
   3  15   4      643.17      534.63    176.12 o
   4  15   4       58.72       11.16     98.12 o
   5  15   4    10975.40    10163.53    524.70 o
   6  15   4      330.91      139.67    126.64 o
   7  15   4     4847.08     4672.82    445.30 o
   8  15   4       16.24     -176.03    131.41 o
  -2  16   4     1174.53      966.64    228.87 o
  -1  16   4       12.19      -57.30    123.45 o
   0  16   4    16554.98    16486.84   1059.48 o
   1  16   4        8.54      -42.10    133.80 o
   2  16   4    11458.80    10748.69   1086.49 o
   3  16   4       62.63     -219.31    453.72 o
   4  16   4     2741.17     2615.33    303.00 o
   5  16   4       67.33      169.01    166.22 o
   6  16   4    16379.05    14755.34   1415.82 o
   7  16   4        5.90      -14.98    206.32 o
  -1  17   4      618.79      503.00    235.00 o
   0  17   4      115.34      341.77    174.05 o
   1  17   4    25040.25    23727.73   1440.72 o
   2  17   4       14.40      284.29    259.28 o
   3  17   4     8769.71     7740.65    687.39 o
   4  17   4      147.77      174.14    250.50 o
   5  17   4    23768.73    23617.73   2094.43 o
  -4 -13   5      673.95      395.61    202.05 o
  -3 -13   5    15435.70    15320.67   1304.89 o
  -2 -13   5      752.71      854.76    156.84 o
  -1 -13   5     2219.35     1628.83    261.93 o
   0 -13   5      460.76      257.82    171.74 o
   1 -13   5    15185.73    15212.60    993.77 o
   2 -13   5     1047.06     1503.97    386.75 o
   3 -13   5      600.29      362.84    241.81 o
  -5 -12   5      448.03      256.03    149.83 o
  -4 -12   5    23204.88    22541.82   1648.46 o
  -3 -12   5      650.09      555.28    150.44 o
  -2 -12   5     5639.08     5219.79    319.74 o
  -1 -12   5        2.10       44.96    211.85 o
   0 -12   5    20835.11    20557.92   1324.17 o
   1 -12   5        7.68      -79.56    180.49 o
   2 -12   5     6925.04     6628.85    391.85 o
   3 -12   5       96.32      234.58    158.41 o
   4 -12   5       41.42      -79.90    159.33 o
   5 -12   5      212.37       71.36    303.02 o
  -6 -11   5      749.41      581.75    153.58 o
  -5 -11   5    22342.91    22375.76   1741.28 o
  -4 -11   5      484.80      227.56    131.23 o
  -3 -11   5       44.62       16.71     83.03 o
  -2 -11   5        4.66       95.60     71.23 o
  -1 -11   5    17169.28    17166.85    671.31 o
   0 -11   5        2.50       18.12    102.54 o
   1 -11   5    37152.16    34787.77   1425.12 o
   2 -11   5      549.97      841.78    190.03 o
   3 -11   5    13136.61    12561.59    659.70 o
   4 -11   5      443.20      233.10    159.36 o
   5 -11   5     4839.92     4727.11    461.59 o
   6 -11   5       21.35      221.38    152.57 o
  -7 -10   5       17.66       21.17    164.83 o
  -6 -10   5      626.63     1158.52    278.81 o
  -5 -10   5      523.62      498.23    162.97 o
  -4 -10   5     4810.89     4561.55    262.85 o
  -3 -10   5       41.58      206.69     75.62 o
  -2 -10   5     5540.66     5712.90    245.20 o
  -1 -10   5       12.46      -38.91     69.35 o
   0 -10   5      450.84      306.40     84.16 o
   1 -10   5     1258.68     1014.39    117.69 o
   2 -10   5    13707.58    14042.27    589.53 o
   3 -10   5      212.80      196.25    125.51 o
   4 -10   5       30.07      181.00    135.12 o
   5 -10   5       75.55      215.79    183.31 o
   6 -10   5    21525.26    21442.14   1394.01 o
   7 -10   5        2.39      -51.76    162.80 o
  -8  -9   5      482.31      540.21    280.39 o
  -7  -9   5       53.51       95.31     99.99 o
  -6  -9   5       86.43       28.69    110.38 o
  -5  -9   5     5285.33     5398.42    242.15 o
  -4  -9   5      149.03      226.82     87.41 o
  -3  -9   5     2723.29     2908.12    150.86 o
  -2  -9   5      726.18      791.03    105.76 o
  -1  -9   5    23445.09    23940.36    698.19 o
   0  -9   5     1490.87     1513.89    111.50 o
   1  -9   5     3973.17     4281.53    197.72 o
   2  -9   5      346.23      150.49    113.10 o
   3  -9   5    21011.23    20828.47    822.57 o
   4  -9   5      283.11      501.30    115.79 o
   5  -9   5    17985.32    16966.48    774.83 o
   6  -9   5        2.66     -126.28    205.19 o
   7  -9   5    12589.91    12766.56    665.51 o
   8  -9   5       15.33      102.66    151.70 o
  -8  -8   5    14270.83    12959.11   1320.99 o
  -7  -8   5       45.17       44.91     86.24 o
  -6  -8   5    10689.56     9896.85    429.51 o
  -5  -8   5        1.72       38.46     51.10 o
  -4  -8   5    13388.40    13316.81    475.46 o
  -3  -8   5      232.90      359.62     74.14 o
  -2  -8   5       54.15      135.43     58.18 o
  -1  -8   5      133.85      -44.21     64.47 o
   0  -8   5    11988.80    12183.65    310.71 o
   1  -8   5       41.78       48.71     71.17 o
   2  -8   5     8282.75     8261.02    268.09 o
   3  -8   5     3249.80     3048.96    191.75 o
   4  -8   5     3417.37     3058.26    141.13 o
   5  -8   5       12.46        6.76     99.79 o
   6  -8   5    19857.31    20037.11    645.25 o
   7  -8   5     1431.02      835.25    128.90 o
   8  -8   5     2573.10     2520.77    285.67 o
   9  -8   5       18.54      -62.16    149.03 o
  -9  -7   5    24824.35    23929.12   1749.72 o
  -8  -7   5      110.28      374.78    175.50 o
  -7  -7   5     6244.08     6091.66    372.36 o
  -6  -7   5       76.14       81.50     62.30 o
  -5  -7   5    37806.53    38851.03   1031.04 o
  -4  -7   5      166.80      158.67     60.00 o
  -3  -7   5    39912.32    40556.84    842.39 o
  -2  -7   5      131.23      120.76     56.91 o
  -1  -7   5    72078.05    75639.77   1431.02 o
   0  -7   5        5.32       60.83     58.26 o
   1  -7   5    36614.35    36401.50    715.62 o
   2  -7   5       97.74       47.43     66.35 o
   3  -7   5     7346.77     7104.07    230.73 o
   4  -7   5      131.61      154.48     79.35 o
   5  -7   5    14420.44    14453.89    471.33 o
   6  -7   5       57.61       73.34     63.54 o
   7  -7   5     5568.10     5846.01    230.14 o
   8  -7   5      601.57      599.99    105.92 o
   9  -7   5      114.66     -186.59    153.87 o
  -9  -6   5      981.38      818.39    182.77 o
  -8  -6   5     4746.77     4799.66    332.70 o
  -7  -6   5       29.49      289.66    183.93 o
  -6  -6   5     2632.00     2709.94    135.27 o
  -5  -6   5      490.86      484.34     66.15 o
  -4  -6   5    11310.89    12203.19    275.19 o
  -3  -6   5     2446.73     2508.30    104.83 o
  -2  -6   5    47334.82    50823.73    747.20 o
  -1  -6   5      372.08      376.85     72.25 o
   0  -6   5    13848.73    15370.38    339.23 o
   1  -6   5      196.62      266.10     63.31 o
   2  -6   5    30448.34    30591.97    572.61 o
   3  -6   5        0.44       -5.36     70.67 o
   4  -6   5    59376.66    60733.71   1228.16 o
   5  -6   5       78.15      495.53    141.49 o
   6  -6   5       60.33       26.65     89.59 o
   7  -6   5      473.14      489.42     81.03 o
   8  -6   5     7003.05     6936.34    361.86 o
   9  -6   5      310.71      348.79    126.35 o
  10  -6   5     2182.25     2643.38    391.20 o
  -9  -5   5     1150.93     1262.90    209.79 o
  -8  -5   5       13.39      348.16    159.43 o
  -7  -5   5    10512.76    10582.93    442.02 o
  -6  -5   5       60.68       30.54     88.66 o
  -5  -5   5    52826.07    54577.71   1227.36 o
  -4  -5   5     2478.41     2751.90    119.71 o
  -3  -5   5    20332.11    21314.36    386.08 o
  -2  -5   5     1359.03     1498.84     78.77 o
  -1  -5   5     2917.83     3221.50    123.76 o
   0  -5   5       23.26      -17.41     77.00 o
   1  -5   5     7434.82     7521.94    253.34 o
   2  -5   5      587.61      675.08    101.07 o
   3  -5   5    67397.01    68494.91   1477.88 o
   4  -5   5      328.62      407.00     81.80 o
   5  -5   5    33066.06    34324.11    648.49 o
   6  -5   5      867.93      852.97     74.74 o
   7  -5   5    32366.79    33661.27   1073.86 o
   8  -5   5      271.80      391.95    103.80 o
   9  -5   5    15875.67    15953.77    626.53 o
  10  -5   5      211.92      283.95    126.37 o
 -10  -4   5     2411.05     2289.23    242.01 o
  -9  -4   5       25.67      117.92    179.27 o
  -8  -4   5     4209.97     5038.07    306.90 o
  -7  -4   5      175.90      194.25    125.41 o
  -6  -4   5    22632.48    22314.44    608.38 o
  -5  -4   5      194.82      134.66     60.69 o
  -4  -4   5    65449.39    67756.80   1156.55 o
  -3  -4   5      144.27      185.33     58.09 o
  -2  -4   5      289.70      449.90     51.96 o
  -1  -4   5     1065.11     1081.24     75.50 o
   0  -4   5    54667.63    55746.41   1027.17 o
   1  -4   5      582.59      745.06    112.63 o
   2  -4   5      493.09      544.79     75.81 o
   3  -4   5     5584.56     5892.79    155.45 o
   4  -4   5     7521.11     7449.01    191.12 o
   5  -4   5      558.51      545.75     59.72 o
   6  -4   5      936.29      909.07     67.73 o
   7  -4   5        4.67      -81.12     65.43 o
   8  -4   5    38266.61    39143.32   1210.19 o
   9  -4   5      311.18      318.19     95.09 o
  10  -4   5    13005.76    13123.11    510.53 o
  11  -4   5      109.52      102.35    133.39 o
 -10  -3   5      699.00      470.10    246.19 o
  -9  -3   5    14703.97    15774.71    798.58 o
  -8  -3   5        9.44     -158.68    141.35 o
  -7  -3   5     3214.60     3617.91    334.02 o
  -6  -3   5        0.26       32.51     85.65 o
  -5  -3   5    18744.54    18713.65    481.61 o
  -4  -3   5      439.72      467.84     49.73 o
  -3  -3   5    18795.06    18553.34    365.18 o
  -2  -3   5      362.04      430.43     53.91 o
  -1  -3   5     1069.25     1332.30     78.93 o
   0  -3   5       62.10        4.20     55.11 o
   1  -3   5   306717.59   294992.44   4694.73 o
   2  -3   5      713.61      836.18     70.27 o
   3  -3   5    57054.26    55903.90    931.22 o
   4  -3   5      202.52      189.05     47.97 o
   5  -3   5    13808.04    14337.72    256.95 o
   6  -3   5       26.17       65.42     80.32 o
   7  -3   5    14338.55    15154.31    367.54 o
   8  -3   5     1815.21     2108.14    143.49 o
   9  -3   5     3895.28     4127.82    216.01 o
  10  -3   5      374.19      316.82    123.41 o
  11  -3   5     4730.28     4390.45    285.69 o
 -10  -2   5     1382.36     1359.58    231.47 o
  -9  -2   5      217.75      304.66    186.63 o
  -8  -2   5       74.71       -0.82    142.04 o
  -7  -2   5      120.50       48.91    106.87 o
  -6  -2   5    12899.13    12351.89    323.29 o
  -5  -2   5       38.75      122.20     79.02 o
  -4  -2   5    12307.10    12341.97    225.50 o
  -3  -2   5       23.35       20.12     33.57 o
  -2  -2   5     1051.80     1247.60     60.64 o
  -1  -2   5      142.66      103.89     36.13 o
   0  -2   5    43356.11    41158.32    784.18 o
   1  -2   5     2726.71     2687.07    150.97 o
   2  -2   5     1541.34     1473.32     75.32 o
   3  -2   5       19.41      -15.34     65.96 o
   4  -2   5      909.64     1103.69     50.39 o
   5  -2   5      758.75      766.95     77.44 o
   6  -2   5    91916.20    95800.88   1630.44 o
   7  -2   5       67.32      117.36     71.20 o
   8  -2   5    32156.05    33201.63    885.55 o
   9  -2   5      587.23      650.19     93.85 o
  10  -2   5     6832.21     6586.13    296.86 o
  11  -2   5        5.99       96.82    147.42 o
  12  -2   5        2.33      106.75    186.73 o
 -10  -1   5      498.51      457.66    196.18 o
  -9  -1   5     5441.79     5808.75    356.44 o
  -8  -1   5     1840.11     1329.41    221.69 o
  -7  -1   5    45399.79    45969.31   1226.13 o
  -6  -1   5      114.06      128.84     81.91 o
  -5  -1   5     2708.04     2708.16    136.23 o
  -4  -1   5      459.63      447.09     60.93 o
  -3  -1   5    21170.26    20828.76    325.14 o
  -2  -1   5     1179.68     1256.16     67.37 o
  -1  -1   5      802.52      911.05     46.47 o
   0  -1   5       42.93       61.18     50.19 o
   1  -1   5       19.32       42.14     51.27 o
   2  -1   5      721.64      710.08     81.49 o
   3  -1   5     6776.28     7126.88    146.67 o
   4  -1   5      120.36      157.43     44.74 o
   5  -1   5    95721.23    98591.79   1411.93 o
   6  -1   5     1144.64     1055.73     67.92 o
   7  -1   5    21633.71    21891.85    460.93 o
   8  -1   5      238.35      228.03     72.31 o
   9  -1   5     3022.93     2957.99    146.07 o
  10  -1   5        2.60       24.37     86.53 o
  11  -1   5     1013.13      955.05    147.04 o
  12  -1   5        6.79       72.05    136.61 o
 -10   0   5     4935.54     4949.71    450.99 o
  -9   0   5      526.82      564.98    175.40 o
  -8   0   5    24519.76    26615.42   1193.11 o
  -7   0   5      427.56      438.61    121.04 o
  -6   0   5    21678.04    21335.59    641.63 o
  -5   0   5       77.11      275.23    105.09 o
  -4   0   5     4029.83     4254.93    158.09 o
  -3   0   5     2493.41     2369.59     66.94 o
  -2   0   5    60691.42    57566.53    932.07 o
  -1   0   5     2388.94     2406.18     72.49 o
   0   0   5      162.37      263.43     32.51 o
   1   0   5      529.91      433.98     62.46 o
   2   0   5     6256.52     5936.23    140.94 o
   3   0   5      348.29      343.31     44.82 o
   4   0   5    17383.81    17620.90    295.41 o
   5   0   5      339.06      334.95     47.49 o
   6   0   5    35847.86    37130.44    736.96 o
   7   0   5       68.57      167.64     58.82 o
   8   0   5     2781.99     2706.16    181.16 o
   9   0   5     1549.95     1489.17     91.24 o
  10   0   5    17407.52    16794.67    521.27 o
  11   0   5      306.73      111.82    166.66 o
  12   0   5     3619.44     3659.84    433.45 o
 -10   1   5       36.97        8.26    196.93 o
  -9   1   5     9999.73    10858.40    705.19 o
  -8   1   5      397.53      350.70    141.33 o
  -7   1   5     1769.59     1396.36    124.73 o
  -6   1   5       18.30       65.34     71.72 o
  -5   1   5     2841.29     3213.64    167.46 o
  -4   1   5      452.15      484.12     35.41 o
  -3   1   5   333081.78   311321.50   5635.97 o
  -2   1   5     1974.15     1916.40     59.82 o
  -1   1   5     8503.33     7594.46    143.50 o
   0   1   5        6.40       23.04     32.49 o
   1   1   5     7335.63     7960.19    201.49 o
   2   1   5      713.68      800.66     47.33 o
   3   1   5     1169.48     1305.96     57.26 o
   4   1   5     2119.33     2139.25     78.03 o
   5   1   5    30805.50    30224.25    423.73 o
   6   1   5      844.51      887.70     61.34 o
   7   1   5     2971.93     3204.77    108.21 o
   8   1   5       17.07      -21.82     76.15 o
   9   1   5    43881.91    44140.82    909.71 o
  10   1   5      397.26      378.63     79.11 o
  11   1   5    17918.66    17155.19    674.06 o
  12   1   5       42.11      -71.05    141.31 o
 -10   2   5      375.34      440.29    210.19 o
  -9   2   5     1178.50      950.29    356.33 o
  -8   2   5      173.60      -86.79    149.64 o
  -7   2   5      317.35      297.79     85.07 o
  -6   2   5    18760.45    19515.43    492.68 o
  -5   2   5      630.83      640.09     57.65 o
  -4   2   5     1952.74     2055.44     81.00 o
  -3   2   5     4438.19     4681.74    181.75 o
  -2   2   5     4498.60     4550.06    107.75 o
  -1   2   5      276.77      304.56     43.48 o
   0   2   5     3876.09     4260.67    120.49 o
   1   2   5     1102.48     1312.46    100.70 o
   2   2   5   536297.25   450553.44  10227.00 o
   3   2   5      219.25      161.59     43.41 o
   4   2   5   216026.73   205885.42   3498.80 o
   5   2   5     1468.36     1596.87     82.59 o
   6   2   5      155.89      188.18     56.16 o
   7   2   5     1021.44     1180.27     74.47 o
   8   2   5      753.19     1000.23     90.75 o
   9   2   5       67.24       44.26     53.77 o
  10   2   5     8613.98     8225.28    268.86 o
  11   2   5       31.31      -45.09     94.27 o
  12   2   5     2297.34     1835.02    240.18 o
 -10   3   5      655.85      421.16    338.98 o
  -9   3   5      575.60      703.78    263.07 o
  -8   3   5      114.55     -102.72    128.83 o
  -7   3   5    23976.08    24425.82    802.13 o
  -6   3   5      226.89      188.71     31.64 o
  -5   3   5    73440.06    73805.82   1375.06 o
  -4   3   5     1312.94     1297.18     55.80 o
  -3   3   5     2569.12     2949.61     81.81 o
  -2   3   5     1288.71     1163.28     49.35 o
  -1   3   5     3258.32     3626.25     99.78 o
   0   3   5      765.50      732.70     79.89 o
   1   3   5    59451.44    56434.43   1397.51 o
   2   3   5     6886.07     6651.99    208.37 o
   3   3   5    49590.54    45925.93   1151.15 o
   4   3   5     2263.13     2039.98     83.57 o
   5   3   5    66859.84    65198.97   1197.63 o
   6   3   5      101.57      117.79     59.58 o
   7   3   5    79422.69    80298.58   1205.42 o
   8   3   5      204.05      168.93     63.07 o
   9   3   5    22218.67    22560.12    553.99 o
  10   3   5      281.42      260.77     72.78 o
  11   3   5      373.38      310.51     94.19 o
  12   3   5      438.44      345.68    128.24 o
 -10   4   5    22759.19    23969.93   1371.04 o
  -9   4   5       20.52      206.43    140.28 o
  -8   4   5    12520.16    12814.78    597.78 o
  -7   4   5      592.45      581.45     74.65 o
  -6   4   5    28013.80    28908.44    628.41 o
  -5   4   5      659.38      824.23     78.94 o
  -4   4   5     1508.54     1620.31     67.96 o
  -3   4   5       40.07       80.27     38.53 o
  -2   4   5    28042.32    27366.74    444.65 o
  -1   4   5      103.25      175.38     36.68 o
   0   4   5   115585.12   108309.73   2256.97 o
   1   4   5     1282.69     1264.61     81.78 o
   2   4   5       43.32      168.38     70.23 o
   3   4   5     1347.12     1199.58     82.47 o
   4   4   5       42.17       30.20     45.61 o
   5   4   5      113.72       51.65     59.15 o
   6   4   5    38387.34    37890.65    727.85 o
   7   4   5       91.70       56.96     70.85 o
   8   4   5     9543.59     9602.82    266.39 o
   9   4   5      443.45      690.76     93.94 o
  10   4   5    34235.11    35686.10    939.71 o
  11   4   5      494.76      321.31     83.59 o
  12   4   5     4183.39     4502.06    506.02 o
  -9   5   5    10653.91    10341.31    639.19 o
  -8   5   5        4.36       -4.72     46.90 o
  -7   5   5     9323.94     9352.59    313.76 o
  -6   5   5      159.58      274.35     52.20 o
  -5   5   5      417.35      571.65     65.00 o
  -4   5   5      786.86      910.14     53.14 o
  -3   5   5    42302.89    42244.27    588.26 o
  -2   5   5       39.33      101.06     36.46 o
  -1   5   5     3272.53     3416.52     98.16 o
   0   5   5      182.27      148.58     41.48 o
   1   5   5    38702.22    36691.13    783.94 o
   2   5   5      126.51       93.01     40.88 o
   3   5   5    15439.97    15728.91    369.59 o
   4   5   5       49.52       50.50     45.13 o
   5   5   5     3326.95     3325.32    109.46 o
   6   5   5      536.28      597.85     70.17 o
   7   5   5    14654.69    14778.83    363.37 o
   8   5   5      148.47      222.41     66.64 o
   9   5   5    27990.32    28347.16    726.58 o
  10   5   5      256.94      122.44    111.93 o
  11   5   5     3918.15     3343.28    220.91 o
  12   5   5      290.94      308.56    212.48 o
  -9   6   5        2.14       39.29    118.24 o
  -8   6   5    24119.00    25624.71    808.93 o
  -7   6   5        2.05       43.36     55.04 o
  -6   6   5    14133.27    14431.13    329.70 o
  -5   6   5       29.59       18.03     48.92 o
  -4   6   5    21531.48    21402.54    354.55 o
  -3   6   5      685.60      555.42     54.45 o
  -2   6   5    35888.56    35370.55    600.02 o
  -1   6   5        1.55       48.18     45.92 o
   0   6   5    70567.05    67561.98   1102.98 o
   1   6   5      228.98      255.19     42.89 o
   2   6   5    37850.13    36709.04    890.62 o
   3   6   5      420.78      390.67     60.32 o
   4   6   5     5072.48     4823.99    133.26 o
   5   6   5       94.30      128.42     54.50 o
   6   6   5    56942.90    58287.05   1037.11 o
   7   6   5      596.21      647.08     71.00 o
   8   6   5     2223.06     2504.55    111.41 o
   9   6   5      365.18      571.55     67.56 o
  10   6   5    11301.77    10769.79    453.91 o
  11   6   5       41.44      157.57     94.75 o
  12   6   5    11822.49    10368.81    801.24 o
  -9   7   5    22380.68    22311.59   1257.90 o
  -8   7   5      642.25      600.77    121.31 o
  -7   7   5      174.93      162.71     87.75 o
  -6   7   5       28.09       66.91     64.09 o
  -5   7   5     6283.82     6412.69    190.24 o
  -4   7   5      287.55      302.14     49.14 o
  -3   7   5      151.66      160.95     45.73 o
  -2   7   5       93.90      130.56     43.50 o
  -1   7   5    50240.39    48813.19    797.00 o
   0   7   5      173.35      224.51     45.51 o
   1   7   5    17585.74    17358.85    341.97 o
   2   7   5     1491.32     1458.92     80.13 o
   3   7   5   104835.14    96545.70   1689.24 o
   4   7   5      722.36      799.08     68.54 o
   5   7   5    86879.97    86018.95   1391.82 o
   6   7   5        4.65      154.02     85.12 o
   7   7   5    61397.95    63894.07   1355.57 o
   8   7   5     1391.97     1434.36     91.79 o
   9   7   5      836.27      936.24     88.79 o
  10   7   5       83.03       78.20     69.80 o
  11   7   5       30.88       93.01     88.36 o
  12   7   5      257.79      158.97    200.66 o
  -9   8   5      517.66      449.94    120.76 o
  -8   8   5      128.43      198.90    108.75 o
  -7   8   5      583.89      646.07    172.15 o
  -6   8   5     3096.10     3031.15    138.52 o
  -5   8   5       11.65       61.47     47.94 o
  -4   8   5   103233.87   104817.66   1796.73 o
  -3   8   5      460.78      548.50     60.76 o
  -2   8   5    13954.79    13140.23    339.34 o
  -1   8   5      235.60      381.29     73.19 o
   0   8   5    43868.31    42451.63    773.16 o
   1   8   5      667.53      639.42     53.41 o
   2   8   5    42433.89    40884.79    748.49 o
   3   8   5       30.60       36.54     80.20 o
   4   8   5    16113.98    16487.44    381.88 o
   5   8   5       98.40      109.55     68.02 o
   6   8   5    86994.10    86419.50   1606.01 o
   7   8   5        6.24       76.38     70.54 o
   8   8   5    25414.14    26525.84    751.48 o
   9   8   5       21.24      190.85     60.59 o
  10   8   5    25616.07    23946.81   1097.78 o
  11   8   5       16.71       72.52    163.83 o
  12   8   5    11104.68     9928.30    929.99 o
  -8   9   5      237.15      269.09    113.06 o
  -7   9   5    11051.97    10771.97    460.66 o
  -6   9   5       23.46       15.19     68.66 o
  -5   9   5      280.65      340.69     66.87 o
  -4   9   5       67.22       18.61     44.98 o
  -3   9   5    22413.48    22400.01    458.24 o
  -2   9   5      174.76      244.02     67.38 o
  -1   9   5     9443.77     9345.87    273.32 o
   0   9   5      900.27      795.48     76.79 o
   1   9   5    49997.25    48535.70    854.85 o
   2   9   5      183.97      263.56     43.83 o
   3   9   5    10177.24     9561.43    375.68 o
   4   9   5      171.11      166.56     81.05 o
   5   9   5        3.42      200.91     94.23 o
   6   9   5      429.70      402.39     70.02 o
   7   9   5     1898.16     2011.78    131.11 o
   8   9   5       66.78       10.71     73.05 o
   9   9   5      786.82      650.41    132.26 o
  10   9   5       13.75      154.84     99.51 o
  11   9   5     9308.47     9079.33    948.43 o
  12   9   5      226.03      463.28    174.31 o
  -8  10   5    23130.55    22008.78   1376.25 o
  -7  10   5       39.37       87.95     90.82 o
  -6  10   5    35710.69    35819.62   1362.12 o
  -5  10   5        1.22      -33.76     66.38 o
  -4  10   5     3703.71     3549.39    145.45 o
  -3  10   5      534.73      503.15     79.07 o
  -2  10   5    11381.66    12061.86    365.65 o
  -1  10   5        0.40      121.24     69.64 o
   0  10   5     3114.81     3354.78    126.56 o
   1  10   5      118.68      -17.53     61.49 o
   2  10   5   101206.02   100152.59   1849.62 o
   3  10   5      694.24      701.78     55.51 o
   4  10   5    45365.91    45014.09   1404.71 o
   5  10   5        3.28      181.98     91.95 o
   6  10   5       80.15       86.76     80.16 o
   7  10   5       39.13        5.54     88.00 o
   8  10   5     3615.76     3416.39    187.37 o
   9  10   5      274.58       94.48    101.99 o
  10  10   5     4234.54     3641.96    338.87 o
  11  10   5       31.00      288.69    198.05 o
  12  10   5    30534.37    27921.94   3246.26 o
  -7  11   5      510.93      877.34    185.82 o
  -6  11   5      199.45      197.82    130.34 o
  -5  11   5     4750.94     4919.52    249.03 o
  -4  11   5        0.84        5.12     54.89 o
  -3  11   5      906.20     1138.04    177.88 o
  -2  11   5      173.10      138.66     64.49 o
  -1  11   5     5209.26     4869.45    189.87 o
   0  11   5       88.82      108.99     88.27 o
   1  11   5    11899.99    11796.28    308.27 o
   2  11   5       28.87      228.40     95.13 o
   3  11   5    77715.93    74684.29   1512.45 o
   4  11   5       94.11      159.13     57.93 o
   5  11   5    34967.78    35758.89    924.59 o
   6  11   5      134.75       90.08     71.67 o
   7  11   5     7585.55     6761.36    351.90 o
   8  11   5      626.13      524.76    110.37 o
   9  11   5     6320.90     6873.03    484.06 o
  10  11   5      500.37      333.50    326.31 o
  11  11   5     1067.20     1128.38    207.64 o
  -6  12   5     9874.45     9970.45    572.93 o
  -5  12   5      206.50      140.25    128.99 o
  -4  12   5    27544.23    28518.89   1392.62 o
  -3  12   5      412.71      416.26     96.79 o
  -2  12   5    24761.05    24551.07    805.42 o
  -1  12   5       14.02       -2.59     73.89 o
   0  12   5      567.74      619.09     82.38 o
   1  12   5       63.09       70.02     89.28 o
   2  12   5    22707.01    22747.74    636.89 o
   3  12   5      149.33      323.40     85.03 o
   4  12   5     3379.78     3619.30    164.22 o
   5  12   5      220.53      418.66     93.75 o
   6  12   5     8775.20     8872.58    353.40 o
   7  12   5       31.74       16.66    100.86 o
   8  12   5    70981.17    74756.89   3006.38 o
   9  12   5      277.75      136.53    117.73 o
  10  12   5    41625.28    42954.01   2514.22 o
  11  12   5       52.06      116.89    137.43 o
  -6  13   5      436.98      277.57    173.83 o
  -5  13   5       81.56      202.01    110.52 o
  -4  13   5      175.28      -10.71     97.81 o
  -3  13   5      526.28      560.45    124.41 o
  -2  13   5      176.78      330.62    104.71 o
  -1  13   5    11641.72    12128.66    456.80 o
   0  13   5       17.84      100.31     77.30 o
   1  13   5    34991.01    34470.27   1107.58 o
   2  13   5      682.79      760.27    127.10 o
   3  13   5    25823.36    26693.58    860.62 o
   4  13   5       64.02      151.35    106.70 o
   5  13   5       88.22      262.49     93.81 o
   6  13   5      381.26      211.84     93.85 o
   7  13   5    19309.48    18441.93    869.85 o
   8  13   5        3.63      -69.52    131.60 o
   9  13   5      240.04      692.49    270.40 o
  10  13   5       13.67      -93.19    208.06 o
  -5  14   5      314.69       93.24    139.37 o
  -4  14   5      537.05      567.11    140.59 o
  -3  14   5       75.72       39.71    137.77 o
  -2  14   5    25728.67    25676.02   1360.44 o
  -1  14   5      195.88      147.24     98.33 o
   0  14   5    29273.15    28472.29   1202.64 o
   1  14   5      231.90      276.37    164.55 o
   2  14   5       40.83      151.12     62.45 o
   3  14   5       38.50      309.82    104.68 o
   4  14   5      196.00      294.49    126.86 o
   5  14   5       10.76        5.23    120.67 o
   6  14   5    17226.62    17401.82    853.01 o
   7  14   5      161.41      126.78     85.21 o
   8  14   5      654.93      450.12    173.09 o
   9  14   5      177.08      324.89    153.31 o
  -4  15   5       69.82      395.22    199.86 o
  -3  15   5     1408.48     2218.26    316.83 o
  -2  15   5       10.36     -200.42    133.62 o
  -1  15   5      890.47      816.68    140.05 o
   0  15   5      404.40      434.27    139.95 o
   1  15   5      966.59     1350.90    232.58 o
   2  15   5       90.64       75.54     99.28 o
   3  15   5     7883.14     7919.48    455.06 o
   4  15   5      173.85      -57.11    180.45 o
   5  15   5    14484.50    14479.85    920.68 o
   6  15   5       17.89       80.45    123.82 o
   7  15   5      154.38      494.33    150.95 o
   8  15   5      110.42       -7.80    338.69 o
   9  15   5     1069.59      856.03    224.10 o
  -3  16   5      165.97      157.21    155.62 o
  -2  16   5      767.14      505.27    218.86 o
  -1  16   5       32.51     -102.95    145.87 o
   0  16   5      884.21      558.96    188.83 o
   1  16   5      318.54      233.85    164.75 o
   2  16   5     1103.62      909.51    233.29 o
   3  16   5       49.99      459.56    544.80 o
   4  16   5    33499.10    33912.85   2601.53 o
   5  16   5       25.66      333.90    194.32 o
   6  16   5    41251.54    41874.73   3615.23 o
   7  16   5        2.36     -162.78    161.46 o
   8  16   5      120.30      336.33    230.94 o
  -1  17   5    17144.79    15880.03   1133.31 o
   0  17   5       44.10       25.54    161.70 o
   1  17   5     2718.28     2879.48    292.43 o
   2  17   5      573.76      287.56    207.58 o
   3  17   5     3377.97     2022.09    319.11 o
   4  17   5       27.30      187.45    255.41 o
   5  17   5       11.23      -91.30    223.33 o
   6  17   5      122.20      141.96    196.46 o
  -1 -13   6    17741.76    17756.15   1511.15 o
   0 -13   6      391.70      147.42    265.46 o
   1 -13   6    48644.86    51222.00   4160.72 o
  -4 -12   6     2235.49     1991.34    319.45 o
  -3 -12   6      640.91      571.48    202.50 o
  -2 -12   6     8591.28     8387.78    608.34 o
  -1 -12   6     1284.84     1007.85    329.06 o
   0 -12   6        0.29      154.60    158.06 o
   1 -12   6      260.32      116.01    229.99 o
   2 -12   6     1315.99     1245.62    225.70 o
   3 -12   6        2.79      222.62    240.84 o
   4 -12   6     5301.74     5239.79    418.73 o
  -5 -11   6     2685.78     2213.56    303.71 o
  -4 -11   6       52.83      228.47    194.10 o
  -3 -11   6    22702.72    21231.81   1304.08 o
  -2 -11   6      467.56      783.11    133.31 o
  -1 -11   6     2747.40     2253.75    227.54 o
   0 -11   6       42.39      532.85    218.87 o
   1 -11   6      982.47      884.13    140.73 o
   2 -11   6      180.11      353.02    179.49 o
   3 -11   6    11648.23    11589.99    668.17 o
   4 -11   6      869.86      482.13    250.69 o
   5 -11   6     4301.32     4810.45    606.34 o
  -6 -10   6       44.59       73.29    182.51 o
  -5 -10   6      138.89      317.64    257.60 o
  -4 -10   6    11683.78    10624.29   1004.92 o
  -3 -10   6     1648.54     1413.55    127.91 o
  -2 -10   6      176.05      156.39     85.80 o
  -1 -10   6      101.33       69.22     98.90 o
   0 -10   6      356.40      446.59    124.71 o
   1 -10   6      415.48      262.16    131.15 o
   2 -10   6    10273.79     9623.38    506.19 o
   3 -10   6       22.32       91.93    168.98 o
   4 -10   6      203.18       72.24    175.60 o
   5 -10   6      121.27       72.81    155.26 o
   6 -10   6       17.15     -155.33    233.74 o
   7 -10   6       50.74      446.14    168.90 o
  -7  -9   6     1797.82     1887.69    205.05 o
  -6  -9   6        5.13      -55.23    223.94 o
  -5  -9   6     2609.45     2102.05    225.40 o
  -4  -9   6      996.53      763.19    118.07 o
  -3  -9   6    37045.20    37383.40   1269.89 o
  -2  -9   6       41.96       95.55     81.43 o
  -1  -9   6      463.00      590.02     92.90 o
   0  -9   6      824.11      706.09    107.32 o
   1  -9   6     7984.31     8088.03    356.77 o
   2  -9   6      356.04      373.70    104.11 o
   3  -9   6    13769.92    13645.61    598.37 o
   4  -9   6      775.93      716.14    269.86 o
   5  -9   6     4426.20     4413.82    268.24 o
   6  -9   6      257.33       43.83    144.63 o
   7  -9   6     3629.17     3241.06    256.28 o
   8  -9   6       24.01        7.62    177.05 o
  -8  -8   6     7106.48     5697.70    646.74 o
  -7  -8   6      432.95      575.65    144.85 o
  -6  -8   6     1793.26     1757.55    191.11 o
  -5  -8   6     2596.06     2264.90    129.18 o
  -4  -8   6        3.69      -13.36     72.12 o
  -3  -8   6      588.48      509.50     80.05 o
  -2  -8   6    20079.65    20584.12    653.95 o
  -1  -8   6      764.24      784.79     88.78 o
   0  -8   6     5126.95     4674.39    173.39 o
   1  -8   6        0.20       62.38     91.33 o
   2  -8   6    86659.91    88754.84   1922.17 o
   3  -8   6      981.02      879.69    100.90 o
   4  -8   6     8935.73     8600.36    377.60 o
   5  -8   6      142.09       85.45    131.53 o
   6  -8   6     8530.88     8826.86    378.59 o
   7  -8   6       43.62      208.84    132.56 o
   8  -8   6     8021.54     7247.87    502.14 o
  -8  -7   6      359.99      572.77    280.56 o
  -7  -7   6    17995.48    17505.28   1108.10 o
  -6  -7   6      112.94      213.55    104.57 o
  -5  -7   6    15733.92    16324.16    578.10 o
  -4  -7   6     1467.34     1548.08    119.46 o
  -3  -7   6       46.61      154.21     62.55 o
  -2  -7   6      797.36      794.14     77.80 o
  -1  -7   6    29660.91    31019.13    700.89 o
   0  -7   6     3152.15     3421.61    143.58 o
   1  -7   6     1261.83     1616.55    138.80 o
   2  -7   6     2616.23     2418.03    149.77 o
   3  -7   6    90231.77    91205.17   2045.37 o
   4  -7   6      149.32      155.77     87.91 o
   5  -7   6     3557.02     3428.75    328.43 o
   6  -7   6      639.16      546.43     89.98 o
   7  -7   6    14649.42    14823.17    668.61 o
   8  -7   6      137.83      203.04    111.79 o
   9  -7   6     3014.12     3059.92    244.18 o
  -9  -6   6      329.51      291.23    186.81 o
  -8  -6   6    18707.42    18327.44   1197.36 o
  -7  -6   6      115.21       28.25     27.51 o
  -6  -6   6     3625.74     3392.65    204.55 o
  -5  -6   6       73.10       70.48     61.64 o
  -4  -6   6    34810.57    37078.26    989.08 o
  -3  -6   6      681.17      594.33     60.06 o
  -2  -6   6    49378.86    52344.04    830.68 o
  -1  -6   6       62.00      398.31    125.02 o
   0  -6   6    38063.26    39765.62    754.52 o
   1  -6   6     1341.42     1427.81    135.00 o
   2  -6   6      163.98      310.44    110.49 o
   3  -6   6      575.56      692.09    102.05 o
   4  -6   6    27539.44    27623.96    618.20 o
   5  -6   6      163.96       90.15     88.07 o
   6  -6   6      792.36      809.51     87.19 o
   7  -6   6      833.84      787.73    130.95 o
   8  -6   6    64016.82    64036.38   2629.61 o
   9  -6   6      404.04      261.66    140.84 o
  10  -6   6       14.23      164.43    161.30 o
  -9  -5   6     3493.15     3082.88    362.97 o
  -8  -5   6       28.04      377.81    172.33 o
  -7  -5   6      890.28     1030.02    219.26 o
  -6  -5   6      386.17      330.53     72.00 o
  -5  -5   6    10711.00    11104.82    342.80 o
  -4  -5   6     3380.98     3682.16    176.34 o
  -3  -5   6       17.33       64.02     58.93 o
  -2  -5   6      174.23      175.46     51.71 o
  -1  -5   6    26586.98    26645.65    469.04 o
   0  -5   6       89.63      106.52     68.27 o
   1  -5   6    41558.09    43820.19   1175.23 o
   2  -5   6      146.87       48.90     92.89 o
   3  -5   6      867.49      793.24    110.25 o
   4  -5   6        2.57       55.40     71.83 o
   5  -5   6    11982.70    12475.34    367.76 o
   6  -5   6      738.76      641.70     59.29 o
   7  -5   6    27196.62    27477.27    897.22 o
   8  -5   6      256.92       93.14     92.09 o
   9  -5   6     5923.36     5972.63    306.44 o
  10  -5   6       81.60      192.62    149.06 o
  -9  -4   6      179.04       34.48    185.40 o
  -8  -4   6     3058.39     3071.45    318.50 o
  -7  -4   6        1.08      -44.31    110.69 o
  -6  -4   6      206.69      209.73     58.29 o
  -5  -4   6     3866.72     3967.10    175.13 o
  -4  -4   6     7794.46     8368.63    236.18 o
  -3  -4   6      296.60      353.57     52.52 o
  -2  -4   6    13020.77    12934.56    260.84 o
  -1  -4   6       74.29      220.33     65.93 o
   0  -4   6      626.50      692.93     68.05 o
   1  -4   6      557.72      644.78     89.74 o
   2  -4   6    16130.47    16634.21    365.80 o
   3  -4   6      212.82      372.34     66.34 o
   4  -4   6    45070.46    46180.54    784.51 o
   5  -4   6      151.08      129.82     56.66 o
   6  -4   6    23570.82    23394.36    499.31 o
   7  -4   6     2093.83     2013.41    116.09 o
   8  -4   6     8258.81     8098.44    476.02 o
   9  -4   6        2.12       -7.73     92.46 o
  10  -4   6      216.62      318.47    119.84 o
  11  -4   6        6.87      -86.45    306.28 o
  -9  -3   6       73.51      311.89    154.94 o
  -8  -3   6      285.33      418.18    137.53 o
  -7  -3   6     4352.91     5329.70    542.17 o
  -6  -3   6       71.49      353.61    139.77 o
  -5  -3   6     3776.28     3892.76    215.87 o
  -4  -3   6      604.49      648.33     60.61 o
  -3  -3   6     9607.05    10063.12    212.47 o
  -2  -3   6     1375.52     1326.30     72.83 o
  -1  -3   6    94886.83    97484.27   1499.36 o
   0  -3   6     3530.31     3776.99    148.91 o
   1  -3   6    14179.70    14937.67    365.64 o
   2  -3   6     2538.21     2686.85    162.16 o
   3  -3   6     2747.65     2944.01    107.65 o
   4  -3   6      210.05       84.33     75.02 o
   5  -3   6     5814.93     5900.31    171.92 o
   6  -3   6      537.32      651.62     86.15 o
   7  -3   6    21399.28    20672.52    539.28 o
   8  -3   6       79.34      160.48     94.52 o
   9  -3   6     1305.37     1238.75    141.47 o
  10  -3   6       38.54      -26.49    106.07 o
  11  -3   6     1871.03     1693.82    205.77 o
  -9  -2   6      205.69      118.21    131.42 o
  -8  -2   6    28241.79    30357.54   1612.02 o
  -7  -2   6       34.11      226.09    144.12 o
  -6  -2   6    13787.43    14158.50    379.09 o
  -5  -2   6       65.06      340.24    103.60 o
  -4  -2   6    19754.36    19906.47    369.40 o
  -3  -2   6     2884.71     3101.42    113.89 o
  -2  -2   6    24742.68    24763.88    386.46 o
  -1  -2   6      388.73      406.53     42.45 o
   0  -2   6    94568.38    92359.41   1889.37 o
   1  -2   6        8.70      -14.48     49.67 o
   2  -2   6    59763.99    61044.29    944.60 o
   3  -2   6     1241.80     1242.75    117.93 o
   4  -2   6   170590.92   166065.38   2482.54 o
   5  -2   6      110.93      132.92     53.73 o
   6  -2   6    30428.03    30961.33    564.49 o
   7  -2   6      435.86      340.93     70.23 o
   8  -2   6     2956.14     3168.49    140.87 o
   9  -2   6        1.29      -64.70     84.93 o
  10  -2   6     1171.37      963.23    144.56 o
  11  -2   6       18.07       -1.93    131.25 o
 -10  -1   6       35.40      145.79    159.84 o
  -9  -1   6     9983.88    10766.57    625.97 o
  -8  -1   6      519.59      513.76    218.43 o
  -7  -1   6     1601.44     1747.50    206.97 o
  -6  -1   6        5.34     -135.40     90.27 o
  -5  -1   6     3931.46     3675.54    221.87 o
  -4  -1   6        9.86      -44.68     50.16 o
  -3  -1   6   189035.44   189075.59   2494.35 o
  -2  -1   6      327.81      297.03     37.22 o
  -1  -1   6    15282.76    15935.80    288.41 o
   0  -1   6      205.41      422.66     64.31 o
   1  -1   6     4274.26     4577.67    112.83 o
   2  -1   6     3134.80     3373.86    269.41 o
   3  -1   6      405.10      486.84     65.13 o
   4  -1   6     3864.67     3935.24    164.62 o
   5  -1   6     2334.56     2411.52     94.66 o
   6  -1   6       95.71       79.48     55.01 o
   7  -1   6    28432.58    28693.46    591.22 o
   8  -1   6       36.78      147.29     70.19 o
   9  -1   6    16418.81    17071.50    499.48 o
  10  -1   6        0.47        4.61     85.40 o
  11  -1   6     3822.55     3312.77    386.12 o
  12  -1   6      189.65      -97.03    164.99 o
 -10   0   6    18503.54    18376.34   1014.86 o
  -9   0   6     1074.42     1146.87    253.26 o
  -8   0   6    26694.94    29047.02   1182.70 o
  -7   0   6      487.42      677.60    137.10 o
  -6   0   6      272.30      415.59    104.68 o
  -5   0   6      207.91      120.60    112.74 o
  -4   0   6     2502.81     2784.79    100.91 o
  -3   0   6     2316.97     2219.62     70.63 o
  -2   0   6     7148.10     7524.77    148.22 o
  -1   0   6      109.85      184.98     38.89 o
   0   0   6    19702.02    18803.00    392.14 o
   1   0   6      100.77       75.40     23.80 o
   2   0   6   368561.41   341747.16   8157.02 o
   3   0   6      529.20      558.22     61.95 o
   4   0   6     3673.34     3830.74    119.40 o
   5   0   6        6.88       38.60     54.29 o
   6   0   6    14232.28    14996.04    289.12 o
   7   0   6       11.60      140.52     63.02 o
   8   0   6    11444.21    12302.73    294.72 o
   9   0   6      269.76      272.55     84.15 o
  10   0   6    26898.85    26260.43   1214.50 o
  11   0   6      108.64       18.95    224.54 o
  12   0   6     2739.97     2085.53    280.30 o
 -10   1   6      635.57      425.60    238.10 o
  -9   1   6     2837.71     2747.59    270.28 o
  -8   1   6        2.41       10.86    127.78 o
  -7   1   6     4268.73     3328.34    307.02 o
  -6   1   6       29.50       97.83     89.97 o
  -5   1   6     5028.95     5620.13    205.90 o
  -4   1   6     3239.68     3372.87     77.50 o
  -3   1   6     9126.04     9655.58    291.02 o
  -2   1   6     4303.88     4497.63    109.55 o
  -1   1   6     2383.04     2693.80    115.25 o
   0   1   6      107.15      102.70     34.69 o
   1   1   6     1678.27     1603.46     73.19 o
   2   1   6      475.25      444.56     44.41 o
   3   1   6    92507.66    90086.35   1652.92 o
   4   1   6       79.41      110.64     52.74 o
   5   1   6     1615.36     1788.05     77.80 o
   6   1   6      533.26      541.27     77.90 o
   7   1   6    66123.88    66353.07   1125.20 o
   8   1   6     3323.44     3421.97    129.20 o
   9   1   6     3980.48     4001.58    156.85 o
  10   1   6      407.05      544.12     94.02 o
  11   1   6      579.57      356.17    268.70 o
  12   1   6      118.11      123.37    141.69 o
 -10   2   6     1308.05     1474.96    271.76 o
  -9   2   6        1.32       12.37    243.23 o
  -8   2   6      605.28      582.80    160.77 o
  -7   2   6      664.36      616.80    148.78 o
  -6   2   6    40116.20    40796.05    966.12 o
  -5   2   6      454.11      515.74     45.30 o
  -4   2   6    45006.00    44276.86    608.30 o
  -3   2   6      647.37      670.25     55.34 o
  -2   2   6    70522.54    69672.06   1031.66 o
  -1   2   6       66.41       93.51     39.12 o
   0   2   6     9998.50     9984.35    224.88 o
   1   2   6      834.75      815.41     49.50 o
   2   2   6    72557.00    68544.13   1682.79 o
   3   2   6     4459.81     4142.78    111.09 o
   4   2   6    22680.65    22191.49    389.15 o
   5   2   6        0.42       20.76     50.22 o
   6   2   6    78990.16    79320.02   1116.55 o
   7   2   6       15.88        3.24     54.90 o
   8   2   6    95077.88    97445.45   1534.95 o
   9   2   6       39.60       -4.23     65.77 o
  10   2   6     3760.69     3293.00    148.29 o
  11   2   6       94.20      218.63    106.20 o
  12   2   6     1061.54     1313.53    213.81 o
  -9   3   6     5280.03     6014.61    444.18 o
  -8   3   6      160.25       43.30    129.43 o
  -7   3   6    18554.92    20231.20    791.47 o
  -6   3   6      544.70      536.50     30.24 o
  -5   3   6     6293.64     6237.84    188.93 o
  -4   3   6     1249.90     1324.38     63.51 o
  -3   3   6    11898.79    11715.82    228.84 o
  -2   3   6     3013.34     3068.58    108.01 o
  -1   3   6    69654.97    66548.78   1020.35 o
   0   3   6     1787.14     1717.70    108.80 o
   1   3   6    71743.52    71363.99   1895.28 o
   2   3   6      526.60      744.87     88.83 o
   3   3   6    75780.06    72202.80   1624.38 o
   4   3   6     2462.41     2339.60    116.74 o
   5   3   6      647.44      833.53     75.38 o
   6   3   6     1222.61     1458.20     89.20 o
   7   3   6    24720.44    24419.51    459.90 o
   8   3   6      299.57      337.19     58.80 o
   9   3   6     4887.79     4961.77    172.50 o
  10   3   6      214.27      238.69     97.51 o
  11   3   6     3413.34     3376.90    293.44 o
  12   3   6       26.82      132.81    128.77 o
  -9   4   6        8.91      244.85    169.69 o
  -8   4   6     4112.36     3973.64    271.99 o
  -7   4   6      131.17      124.53     43.94 o
  -6   4   6      378.49      547.32     55.71 o
  -5   4   6      464.03      484.20     48.19 o
  -4   4   6     3267.93     3227.33    113.93 o
  -3   4   6       68.04       87.54     46.86 o
  -2   4   6   218544.11   208091.64   3211.03 o
  -1   4   6       42.32       92.62     40.20 o
   0   4   6    21292.83    20497.09    472.15 o
   1   4   6     1148.05     1074.13     79.58 o
   2   4   6   143092.52   134435.73   3387.78 o
   3   4   6      114.32      -27.59     67.39 o
   4   4   6    75704.71    75802.31   1939.67 o
   5   4   6      685.93      790.59     78.64 o
   6   4   6     5600.30     5950.98    163.00 o
   7   4   6       11.66       33.09     68.46 o
   8   4   6     7103.86     7032.10    201.15 o
   9   4   6      112.29       47.41     65.74 o
  10   4   6    11210.21    11325.51    373.10 o
  11   4   6      471.30      267.25    108.43 o
  12   4   6      604.92      394.18    140.38 o
  -9   5   6    15854.75    16961.44    988.14 o
  -8   5   6      248.64      251.74     65.01 o
  -7   5   6    10843.55    10257.44    330.39 o
  -6   5   6      891.61      914.65     60.85 o
  -5   5   6     1243.42     1426.08     73.04 o
  -4   5   6      408.53      403.55     58.53 o
  -3   5   6    12971.53    13113.87    216.59 o
  -2   5   6      610.43      702.00     56.53 o
  -1   5   6    18229.47    18184.27    357.47 o
   0   5   6      143.90      233.45     60.05 o
   1   5   6    12337.76    11943.79    308.48 o
   2   5   6      222.35      207.31    104.51 o
   3   5   6    73581.09    68824.37   1417.36 o
   4   5   6      558.49      587.64     95.84 o
   5   5   6    24031.82    23752.95    437.67 o
   6   5   6       32.73      155.87     66.34 o
   7   5   6    48056.63    47873.02    873.00 o
   8   5   6      385.57      448.40     70.62 o
   9   5   6     1788.26     1729.47    106.67 o
  10   5   6      568.43      486.90     74.03 o
  11   5   6      821.41      873.63    134.63 o
  12   5   6       49.11       -1.19    117.84 o
  -9   6   6      817.23      618.54    181.01 o
  -8   6   6     6562.28     6668.28    369.23 o
  -7   6   6       78.29      154.82    119.62 o
  -6   6   6     1568.92     1669.32     82.90 o
  -5   6   6      155.18      163.26     50.05 o
  -4   6   6    14215.01    14269.88    298.27 o
  -3   6   6      973.18     1044.35     64.84 o
  -2   6   6    13110.58    13392.23    240.64 o
  -1   6   6     2700.01     2558.52     80.45 o
   0   6   6     1605.76     1622.98     75.53 o
   1   6   6      480.22      632.74     80.94 o
   2   6   6    10681.42    10493.74    348.53 o
   3   6   6       29.21      -36.29     89.23 o
   4   6   6   186594.88   172995.36   2971.21 o
   5   6   6       47.33      147.38     58.59 o
   6   6   6    16960.73    17712.07    447.18 o
   7   6   6        0.56       64.07     56.13 o
   8   6   6     7815.31     7759.97    242.61 o
   9   6   6      685.42      700.81     80.46 o
  10   6   6    14519.51    14168.52    501.53 o
  11   6   6       24.88      155.19     97.89 o
  12   6   6      752.13      548.23    157.75 o
  -9   7   6    12613.91    12327.79    846.17 o
  -8   7   6     1176.59     1074.71    112.33 o
  -7   7   6     1518.45     1642.55    164.61 o
  -6   7   6      202.42      200.69     59.70 o
  -5   7   6    21477.17    21926.83    479.15 o
  -4   7   6      120.44      114.57     56.99 o
  -3   7   6    61552.80    61226.19   1031.12 o
  -2   7   6      633.53      693.26     79.09 o
  -1   7   6     4762.14     4567.37    132.35 o
   0   7   6     2049.63     2226.74    103.00 o
   1   7   6     6644.35     6214.99    160.33 o
   2   7   6     1495.89     1261.47    120.75 o
   3   7   6    37254.71    38046.77    898.46 o
   4   7   6      681.04      601.64     47.86 o
   5   7   6      410.00      419.82     51.99 o
   6   7   6      508.03      570.98     84.33 o
   7   7   6    11451.84    12040.55    363.60 o
   8   7   6      210.00      351.07     59.88 o
   9   7   6    74366.05    77032.97   2044.74 o
  10   7   6      426.72      261.04     91.02 o
  11   7   6      575.78      397.97    173.64 o
  12   7   6      451.39      548.67    234.07 o
  -8   8   6     4647.73     4666.82    265.98 o
  -7   8   6      296.55      325.09    108.90 o
  -6   8   6     6936.61     7071.02    215.45 o
  -5   8   6      217.42      200.80     75.41 o
  -4   8   6      528.42      481.35     72.75 o
  -3   8   6     3060.00     3088.79    102.71 o
  -2   8   6    73763.55    73265.40   1461.34 o
  -1   8   6      190.77      206.87     54.82 o
   0   8   6   120964.05   119658.15   2079.95 o
   1   8   6      230.77      215.32     34.55 o
   2   8   6    95016.77    93651.20   1653.35 o
   3   8   6      170.77      139.29     85.71 o
   4   8   6     8931.62     8490.60    253.73 o
   5   8   6     2183.74     2266.05    108.17 o
   6   8   6      376.40      420.83     77.14 o
   7   8   6     1276.32     1479.54    117.22 o
   8   8   6      927.59      824.18    103.66 o
   9   8   6       87.72      138.75     66.38 o
  10   8   6    10093.11     9050.37    412.64 o
  11   8   6      315.62      324.89    147.73 o
  12   8   6      493.61      849.33    204.66 o
  -8   9   6        3.45      113.06     87.67 o
  -7   9   6    28543.26    30162.39   1313.71 o
  -6   9   6      167.83      128.39     98.17 o
  -5   9   6     2565.53     2688.54    123.44 o
  -4   9   6     1183.06     1344.47     77.18 o
  -3   9   6    10305.46    10565.50    342.10 o
  -2   9   6     2782.87     2984.72    191.54 o
  -1   9   6    21034.05    20884.53    470.15 o
   0   9   6      124.76      128.24     55.77 o
   1   9   6    34073.39    34279.94    622.33 o
   2   9   6      887.82      871.40     93.28 o
   3   9   6   150385.33   147242.92   2399.07 o
   4   9   6       12.23       44.86     85.43 o
   5   9   6   120378.74   118135.30   2608.52 o
   6   9   6       24.69       51.33     81.66 o
   7   9   6    47890.03    48631.76   1282.62 o
   8   9   6      180.96      301.72     83.68 o
   9   9   6        7.48       13.93     87.31 o
  10   9   6       12.94       37.37     96.99 o
  11   9   6     2988.33     2327.94    396.00 o
  12   9   6      125.39       70.99    161.97 o
  -7  10   6        2.44       13.97    112.48 o
  -6  10   6     2390.50     1947.65    134.09 o
  -5  10   6      158.16      503.12    123.45 o
  -4  10   6    22429.70    23271.86    587.09 o
  -3  10   6       31.61      -13.81     83.97 o
  -2  10   6    34296.66    35536.21    844.75 o
  -1  10   6      136.02      199.64     70.33 o
   0  10   6    19063.57    18048.79    368.00 o
   1  10   6      313.40      322.63     52.12 o
   2  10   6      714.96      992.55    168.18 o
   3  10   6     2297.32     2080.30    120.32 o
   4  10   6    27427.54    26898.73    733.61 o
   5  10   6       85.50       88.17     94.41 o
   6  10   6    11068.08    10860.07    413.40 o
   7  10   6      139.50      232.34     92.26 o
   8  10   6     9276.34     9013.56    409.01 o
   9  10   6       39.84     -114.92     82.29 o
  10  10   6     3126.46     2335.08    416.27 o
  11  10   6      213.33      191.56    243.56 o
  12  10   6     8327.18     7993.63    847.13 o
  -7  11   6     4986.79     4530.49    385.68 o
  -6  11   6       80.21      289.44    192.78 o
  -5  11   6     3715.95     3563.62    202.07 o
  -4  11   6      106.10       79.99    122.10 o
  -3  11   6     3229.59     3440.11    178.42 o
  -2  11   6      222.80      165.07     77.03 o
  -1  11   6     2373.15     2535.15    141.10 o
   0  11   6       54.91      130.67     62.20 o
   1  11   6    24369.88    24078.54    525.96 o
   2  11   6       33.97       63.44     67.00 o
   3  11   6    16582.31    16272.11    393.26 o
   4  11   6      703.50      609.38     68.25 o
   5  11   6    24464.49    25151.82    684.11 o
   6  11   6      108.55      192.84     90.77 o
   7  11   6      186.33      187.92     93.22 o
   8  11   6       59.28       38.17    123.46 o
   9  11   6    51552.10    51119.77   2725.54 o
  10  11   6       67.33       -1.86    147.22 o
  11  11   6       88.01      258.41    184.55 o
  -6  12   6     4088.47     4397.27    358.71 o
  -5  12   6      259.67      204.64    113.15 o
  -4  12   6      926.21      943.61    147.69 o
  -3  12   6      264.84      393.78    119.79 o
  -2  12   6    29722.61    29561.25    918.94 o
  -1  12   6       15.48      -84.17    107.23 o
   0  12   6    26364.16    26101.24    641.96 o
   1  12   6       64.24      153.23     56.37 o
   2  12   6    25877.16    25566.44    688.90 o
   3  12   6      293.40      260.49     84.80 o
   4  12   6      121.31      441.67     96.20 o
   5  12   6      321.15      338.56     89.99 o
   6  12   6      461.60      396.11    101.86 o
   7  12   6      387.58      422.97    190.05 o
   8  12   6     1137.10     1234.78    146.51 o
   9  12   6      665.64      227.64    168.30 o
  10  12   6        6.84      177.15    154.27 o
  11  12   6       26.26      258.71    386.98 o
  -5  13   6     1997.02     1786.43    167.55 o
  -4  13   6        5.78     -184.09    122.73 o
  -3  13   6     3089.10     2969.68    214.80 o
  -2  13   6       71.21      101.55     82.86 o
  -1  13   6    44577.97    44964.05   1776.21 o
   0  13   6       92.43      107.39    129.83 o
   1  13   6    48575.07    49537.26   1446.61 o
   2  13   6      407.56      355.42    102.18 o
   3  13   6    50629.61    54066.12   1421.09 o
   4  13   6       45.54      131.49    141.31 o
   5  13   6    19744.68    19572.66    701.43 o
   6  13   6      135.29      334.82    135.68 o
   7  13   6    38686.42    39253.14   1808.02 o
   8  13   6      214.79      371.83    107.03 o
   9  13   6     2454.11     2746.35    233.32 o
  10  13   6      217.71      214.04    182.98 o
  -5  14   6       90.75      -14.00    138.30 o
  -4  14   6      891.59     1094.08    204.08 o
  -3  14   6      160.70      278.87    144.84 o
  -2  14   6     5399.85     5812.45    286.27 o
  -1  14   6     1282.05     1271.84    157.56 o
   0  14   6     1991.15     1808.00    166.58 o
   1  14   6       71.81       40.99     70.94 o
   2  14   6      438.77      390.84    124.87 o
   3  14   6      167.69      131.91    193.63 o
   4  14   6    30307.30    31474.00   1333.42 o
   5  14   6      104.90      190.02     81.39 o
   6  14   6    11076.82    10833.94    556.64 o
   7  14   6       35.24       95.70    113.10 o
   8  14   6    13689.97    13373.70    807.83 o
   9  14   6      390.36      697.72    354.84 o
  10  14   6     2039.53     2410.20    332.48 o
  -4  15   6      132.73      243.84    202.44 o
  -3  15   6    30975.80    31188.86   1392.92 o
  -2  15   6       69.35      124.49    189.80 o
  -1  15   6    34902.08    36981.76   1748.34 o
   0  15   6      166.12      331.29    152.61 o
   1  15   6       14.48      119.08     73.86 o
   2  15   6       28.54       24.15    123.62 o
   3  15   6    26833.35    28473.87   1463.38 o
   4  15   6      127.08      412.12    226.95 o
   5  15   6    13036.20    12137.52    740.26 o
   6  15   6       59.24      200.50    109.32 o
   7  15   6     5014.51     4988.74    349.69 o
   8  15   6        3.15     -129.95    126.59 o
   9  15   6     7267.42     7108.38    559.64 o
  -2  16   6     9980.46     9758.02    627.03 o
  -1  16   6      189.41      108.98    140.08 o
   0  16   6     1209.49     1300.93    187.89 o
   1  16   6       98.88      134.17    134.59 o
   2  16   6     8905.85     7813.45    592.56 o
   3  16   6        1.25      -59.23    139.92 o
   4  16   6    12071.54    12809.58    989.12 o
   5  16   6      178.51      459.72    188.48 o
   6  16   6     7206.64     6824.70    611.75 o
   7  16   6        0.30      -14.69    228.02 o
   8  16   6      133.37      316.91    246.16 o
  -1  17   6     4607.26     4404.60    397.36 o
   0  17   6       20.28      -35.19    127.02 o
   1  17   6     6582.28     6539.65    450.89 o
   2  17   6        1.95      -38.23    168.71 o
   3  17   6    73373.91    75287.55   5749.62 o
   4  17   6      200.34      329.36    380.58 o
   5  17   6     1823.54     1431.51    340.74 o
   6  17   6      270.05      413.95    204.07 o
   2  18   6       28.51     -245.92    413.57 o
   3  18   6      205.23     -102.48    275.25 o
  -2 -12   7    42498.30    42892.17   3218.91 o
  -1 -12   7      192.65      188.32    132.22 o
   0 -12   7     8325.91     7541.02    605.03 o
   1 -12   7        2.75     -100.88    158.60 o
   2 -12   7     6718.06     6285.41    516.54 o
  -4 -11   7      131.91      -55.99    162.17 o
  -3 -11   7     4822.21     4504.71    501.34 o
  -2 -11   7      180.71      218.32    137.35 o
  -1 -11   7     2617.54     2140.24    359.03 o
   0 -11   7       44.28     -279.68    211.26 o
   1 -11   7      732.76      769.83    328.67 o
   2 -11   7     2220.33     2069.97    244.56 o
   3 -11   7    14040.55    14581.77    814.49 o
   4 -11   7        0.04     -227.64    151.76 o
   5 -11   7      683.12      289.31    277.75 o
  -5 -10   7      810.48     1015.17    344.13 o
  -4 -10   7       61.89      146.28    193.57 o
  -3 -10   7      700.36      660.44    141.13 o
  -2 -10   7     9522.67    10051.02    416.88 o
  -1 -10   7        3.31       18.64    114.82 o
   0 -10   7    23665.09    24610.37   1250.90 o
   1 -10   7        0.81      332.84    223.49 o
   2 -10   7     3847.08     3871.32    270.55 o
   3 -10   7        2.98      129.81    158.47 o
   4 -10   7      406.03      194.21    169.56 o
   5 -10   7      582.40     1158.20    231.83 o
   6 -10   7      340.53      157.24    139.82 o
  -6  -9   7      581.79      588.31    171.48 o
  -5  -9   7     2884.90     2551.88    272.87 o
  -4  -9   7     2548.76     2769.49    325.49 o
  -3  -9   7    19490.75    18478.39    807.81 o
  -2  -9   7      703.89      637.05    167.96 o
  -1  -9   7    10524.71     9182.88    477.52 o
   0  -9   7      358.80      472.87    102.08 o
   1  -9   7     1965.59     1841.91    147.22 o
   2  -9   7      127.11      285.86    152.89 o
   3  -9   7     7304.46     6856.75    370.57 o
   4  -9   7      232.69      399.07    239.31 o
   5  -9   7       83.30      -54.03    191.44 o
   6  -9   7      650.97      617.04    224.66 o
   7  -9   7      938.48      768.30    164.24 o
  -7  -8   7       32.90     -123.20     85.73 o
  -6  -8   7    38128.52    40310.17   3397.44 o
  -5  -8   7      829.90      595.26    273.21 o
  -4  -8   7    31217.40    30794.77   1452.93 o
  -3  -8   7      162.70      124.03     86.40 o
  -2  -8   7      507.44      428.23    149.99 o
  -1  -8   7       45.38       70.98     93.73 o
   0  -8   7    12378.16    12649.67    435.61 o
   1  -8   7     1664.02     1630.46    236.93 o
   2  -8   7    29318.59    29108.36    939.05 o
   3  -8   7      633.92      638.12    174.79 o
   4  -8   7     8572.39     8069.18    430.99 o
   5  -8   7      427.46      246.69    133.23 o
   6  -8   7     9917.75     9607.85    457.49 o
   7  -8   7       30.52     -201.17    150.46 o
   8  -8   7     3504.71     3656.49    336.31 o
  -7  -7   7      359.12      385.18     92.35 o
  -6  -7   7     1223.11      985.69    220.65 o
  -5  -7   7    16230.66    15259.58    802.34 o
  -4  -7   7      231.18      225.10     82.16 o
  -3  -7   7     3988.78     4025.12    184.28 o
  -2  -7   7      736.30      798.29     80.90 o
  -1  -7   7    71392.41    76074.94   1992.54 o
   0  -7   7      321.02      193.97     74.03 o
   1  -7   7    33952.41    36617.65    980.38 o
   2  -7   7     4002.56     3999.96    181.03 o
   3  -7   7      196.16      247.27     97.22 o
   4  -7   7     1059.53      828.82    171.48 o
   5  -7   7     9946.06     9178.70    456.16 o
   6  -7   7      410.52      451.95    102.43 o
   7  -7   7    18092.78    18838.07    884.62 o
   8  -7   7       23.33      195.98    128.52 o
   9  -7   7     6912.78     6548.08    364.05 o
  -8  -6   7    12621.41    13343.27   1144.35 o
  -7  -6   7       22.96        0.30     75.94 o
  -6  -6   7     2635.14     1852.00    347.50 o
  -5  -6   7     1590.47     1300.48    147.56 o
  -4  -6   7    33479.84    34747.17   1101.31 o
  -3  -6   7     1048.46     1226.40     89.74 o
  -2  -6   7     8655.93     8991.35    266.78 o
  -1  -6   7     1454.71     1615.28    100.65 o
   0  -6   7    80316.32    85756.34   1790.43 o
   1  -6   7     2290.39     2428.37    139.62 o
   2  -6   7    17888.89    17798.80    448.53 o
   3  -6   7      348.12      233.36     91.03 o
   4  -6   7    24237.28    25059.03    656.34 o
   5  -6   7      194.41      166.22    101.55 o
   6  -6   7     4437.73     4000.92    181.11 o
   7  -6   7     1812.89     1376.25    156.79 o
   8  -6   7     5159.18     5023.86    280.57 o
   9  -6   7      822.20      925.96    170.21 o
  -8  -5   7     1037.77      983.43    252.74 o
  -7  -5   7      552.33      557.68    283.63 o
  -6  -5   7       34.67      280.80    169.74 o
  -5  -5   7    31260.05    31513.83    951.59 o
  -4  -5   7       51.84       51.64     59.63 o
  -3  -5   7    43767.71    45998.02    996.85 o
  -2  -5   7      148.57      112.24     70.85 o
  -1  -5   7       86.17      199.05     70.87 o
   0  -5   7     3556.31     4114.21    163.14 o
   1  -5   7    14475.14    14236.23    352.75 o
   2  -5   7      413.62      448.20     95.51 o
   3  -5   7    18554.56    18740.58    430.72 o
   4  -5   7       72.07      106.17     83.81 o
   5  -5   7    32907.44    33910.33    830.98 o
   6  -5   7     2120.46     2123.93    105.55 o
   7  -5   7     2622.07     2924.80    186.53 o
   8  -5   7     1324.52     1208.60    131.03 o
   9  -5   7     3052.92     2971.86    243.44 o
  10  -5   7      113.57       28.11    123.19 o
  -9  -4   7      415.55      -51.48    296.95 o
  -8  -4   7    14429.42    15524.99   1695.84 o
  -7  -4   7      212.33     -130.81    260.29 o
  -6  -4   7     3515.64     2820.60    190.90 o
  -5  -4   7        7.19       87.37     53.36 o
  -4  -4   7    25084.90    26572.91    537.36 o
  -3  -4   7     1086.59     1167.16     67.12 o
  -2  -4   7     2356.15     2539.13    116.49 o
  -1  -4   7       87.14      108.23     53.65 o
   0  -4   7     1161.88     1428.05    130.70 o
   1  -4   7      144.46      276.54     84.37 o
   2  -4   7      135.84      194.36     74.77 o
   3  -4   7       62.91      103.78     66.14 o
   4  -4   7     2347.95     2481.36    125.80 o
   5  -4   7     1253.98     1222.02     88.63 o
   6  -4   7    30417.76    31381.98    815.10 o
   7  -4   7      363.17      264.45     98.78 o
   8  -4   7      156.86      139.29    109.01 o
   9  -4   7       67.95      101.72    182.92 o
  10  -4   7     1185.93     1081.71    159.87 o
  -9  -3   7    17370.17    17635.16   1033.63 o
  -8  -3   7       16.14       48.24    144.46 o
  -7  -3   7     1809.22     2002.76    195.03 o
  -6  -3   7      419.47      220.16    174.52 o
  -5  -3   7     5798.63     6151.85    214.80 o
  -4  -3   7      214.40      213.33     43.56 o
  -3  -3   7    50099.69    51704.71    940.58 o
  -2  -3   7      318.71      229.75     60.11 o
  -1  -3   7      912.55     1234.08     76.48 o
   0  -3   7      124.24      151.89     59.02 o
   1  -3   7    47027.53    46782.82    814.57 o
   2  -3   7      627.01      617.82    102.27 o
   3  -3   7        4.86      107.01     70.45 o
   4  -3   7     1066.05     1182.65    110.03 o
   5  -3   7    11031.90    11044.24    262.19 o
   6  -3   7      389.35      397.90     76.27 o
   7  -3   7     5113.41     5041.82    179.86 o
   8  -3   7      625.51      540.85    100.20 o
   9  -3   7     1347.02     1348.69    155.10 o
  10  -3   7      100.36      141.99    146.29 o
  11  -3   7    15479.78    15165.95    859.52 o
  -9  -2   7     1194.12     1328.19    200.83 o
  -8  -2   7     2709.91     2891.60    475.53 o
  -7  -2   7      637.01      808.42    161.52 o
  -6  -2   7    13852.05    14957.35    655.66 o
  -5  -2   7     2005.92     2145.36    108.87 o
  -4  -2   7   104954.39   107682.69   1935.82 o
  -3  -2   7      916.57      962.58     76.79 o
  -2  -2   7    41596.35    42898.72    648.17 o
  -1  -2   7     1312.83     1597.22     83.58 o
   0  -2   7    12854.76    12720.31    289.62 o
   1  -2   7      111.11      147.91     62.35 o
   2  -2   7    13746.36    13695.84    298.89 o
   3  -2   7     1967.15     2004.16    101.90 o
   4  -2   7     2431.49     2648.20    100.71 o
   5  -2   7      971.33     1004.09     82.94 o
   6  -2   7     4093.73     4254.07    161.85 o
   7  -2   7      366.67      236.59     86.76 o
   8  -2   7     7877.14     7514.19    269.07 o
   9  -2   7      697.00      704.87    106.41 o
  10  -2   7    16313.26    16474.03    626.62 o
  11  -2   7      982.86     1041.35    224.83 o
  -9  -1   7     5054.90     4999.48    361.97 o
  -8  -1   7      208.55      203.48    168.70 o
  -7  -1   7    29046.86    30330.19   1318.44 o
  -6  -1   7     1062.50      995.89    112.45 o
  -5  -1   7     1813.16     1729.44    142.29 o
  -4  -1   7     6914.65     6912.53    329.97 o
  -3  -1   7    12012.10    12232.21    237.12 o
  -2  -1   7     1996.64     2152.34     79.82 o
  -1  -1   7    96723.53    95144.55   1346.10 o
   0  -1   7        5.16        1.04     41.57 o
   1  -1   7   175361.30   174304.02   3053.75 o
   2  -1   7     1190.37     1232.52     78.20 o
   3  -1   7   150291.95   150271.58   2471.81 o
   4  -1   7      244.62      286.05     66.03 o
   5  -1   7     8816.50     9503.95    211.36 o
   6  -1   7        6.93       -1.11     65.66 o
   7  -1   7     6981.95     7433.00    213.43 o
   8  -1   7       59.35      156.48     78.53 o
   9  -1   7      437.25      601.20    121.97 o
  10  -1   7      101.27       92.83     91.17 o
  11  -1   7     1443.98     1284.14    250.86 o
  12  -1   7      391.33      307.86    200.46 o
  -9   0   7      193.43      292.86    155.06 o
  -8   0   7     9399.10     9493.46    541.74 o
  -7   0   7       89.87      130.80    234.93 o
  -6   0   7    73392.70    74329.06   2474.76 o
  -5   0   7      102.63       67.74     29.69 o
  -4   0   7    22024.30    22408.58    418.72 o
  -3   0   7      302.21      224.94     46.80 o
  -2   0   7    13086.34    13369.50    218.68 o
  -1   0   7      172.48      214.25     51.07 o
   0   0   7      521.28      588.84     50.95 o
   1   0   7     8710.35     8669.47    325.84 o
   2   0   7    15473.27    14851.89    308.74 o
   3   0   7     5239.76     5312.01    124.11 o
   4   0   7    16230.69    16519.00    302.53 o
   5   0   7       60.28      115.17     61.92 o
   6   0   7     7924.35     7952.54    200.14 o
   7   0   7        0.97      -16.93     56.40 o
   8   0   7     8262.96     8805.59    272.73 o
   9   0   7      648.71      434.86     91.78 o
  10   0   7       39.55      277.16    137.42 o
  11   0   7      164.03      210.75    158.63 o
  12   0   7    24927.09    21742.66   1586.41 o
  -9   1   7     4176.34     4608.45    360.47 o
  -8   1   7        2.87      -68.73    152.46 o
  -7   1   7     8338.58     8370.83    413.17 o
  -6   1   7     1136.87     1227.88    213.74 o
  -5   1   7     3398.32     3128.99    132.31 o
  -4   1   7      409.02      438.50     49.40 o
  -3   1   7    22762.98    22872.51    389.67 o
  -2   1   7      138.45      130.24     41.55 o
  -1   1   7   143286.94   141943.09   2109.15 o
   0   1   7      731.78      859.67     59.87 o
   1   1   7    16246.40    15642.82    323.22 o
   2   1   7     2148.65     2448.37    123.35 o
   3   1   7     4824.11     4508.92    151.09 o
   4   1   7      445.78      386.78     62.46 o
   5   1   7       86.00      102.97     69.54 o
   6   1   7       10.33      -12.27     67.60 o
   7   1   7    52502.77    52026.68    968.67 o
   8   1   7      902.64      904.05     91.81 o
   9   1   7     6065.35     5921.95    227.73 o
  10   1   7      716.76      764.87    125.40 o
  11   1   7      621.57      408.90    166.57 o
  12   1   7       32.07      199.15    160.42 o
  -9   2   7      204.35      296.76    247.02 o
  -8   2   7     7699.86     8079.13    597.42 o
  -7   2   7        9.39      117.67    112.28 o
  -6   2   7     8507.92     8666.64    334.23 o
  -5   2   7     4770.94     4828.22    112.02 o
  -4   2   7    13347.86    13345.04    266.85 o
  -3   2   7      684.19      777.33     52.84 o
  -2   2   7      149.51      188.84     41.57 o
  -1   2   7      304.87      285.70     53.25 o
   0   2   7    32727.70    31739.79    611.91 o
   1   2   7       64.83       75.15     65.24 o
   2   2   7    21241.65    21708.32    381.24 o
   3   2   7      334.78      382.38     52.01 o
   4   2   7    12415.63    12278.41    216.40 o
   5   2   7     2193.90     2411.64    114.90 o
   6   2   7     2361.98     2466.54    160.59 o
   7   2   7     3361.08     3483.75    123.14 o
   8   2   7    47754.74    47031.59    992.04 o
   9   2   7       48.12      116.87     68.91 o
  10   2   7    16262.19    16204.55    572.75 o
  11   2   7      589.66      208.53    200.48 o
  12   2   7     8151.43     7435.42    645.75 o
  -9   3   7      531.21      200.98    343.14 o
  -8   3   7      658.70      723.24    221.94 o
  -7   3   7      146.32      407.41    153.94 o
  -6   3   7       72.03       58.27     38.53 o
  -5   3   7    83575.58    85339.51   1716.21 o
  -4   3   7      268.35      212.44     73.94 o
  -3   3   7     9312.84     9323.68    186.54 o
  -2   3   7       62.16       44.62     41.02 o
  -1   3   7   226962.39   213674.39   3652.04 o
   0   3   7     2591.41     2641.67     97.55 o
   1   3   7     1895.86     2416.07    136.88 o
   2   3   7       26.85       32.42     73.48 o
   3   3   7     5784.56     5871.19    164.36 o
   4   3   7      192.70      322.81     56.50 o
   5   3   7    70580.06    69046.52   1023.24 o
   6   3   7      415.94      706.95     75.97 o
   7   3   7     4778.66     4674.70    141.03 o
   8   3   7       26.43      104.14     63.87 o
   9   3   7      492.67      611.49     86.48 o
  10   3   7      154.50      142.19     90.77 o
  11   3   7     9793.44     9579.21    398.76 o
  12   3   7     1034.60      986.11    170.47 o
  -9   4   7      109.39      260.45    265.97 o
  -8   4   7     7921.21     7760.54    437.99 o
  -7   4   7        9.44       33.10    176.70 o
  -6   4   7      220.50      273.09     51.44 o
  -5   4   7      279.95      260.62     66.95 o
  -4   4   7    12097.71    11952.16    266.65 o
  -3   4   7     2665.58     2698.38     94.12 o
  -2   4   7      687.86      763.32     61.87 o
  -1   4   7     3006.79     3323.06    251.34 o
   0   4   7    41611.98    42218.09    765.89 o
   1   4   7      859.46      889.19    103.62 o
   2   4   7    24551.25    23598.10    544.33 o
   3   4   7      663.09     1061.75     99.50 o
   4   4   7   126134.72   124436.83   2563.97 o
   5   4   7      476.78      400.32     68.64 o
   6   4   7    12739.97    13008.03    281.86 o
   7   4   7      784.93      886.95     78.45 o
   8   4   7      421.37      444.03     85.34 o
   9   4   7      693.18      744.21     96.73 o
  10   4   7       62.83       60.17     78.40 o
  11   4   7        2.37      -29.13    102.44 o
  12   4   7     1079.16     1121.38    202.43 o
  -9   5   7       19.75      130.70    202.64 o
  -8   5   7      191.09      306.72    149.76 o
  -7   5   7      526.72      609.03     94.83 o
  -6   5   7      493.54      192.38     88.91 o
  -5   5   7   130997.99   134254.14   2908.21 o
  -4   5   7        0.48       55.38     50.92 o
  -3   5   7    94135.55    92333.87   1504.55 o
  -2   5   7       94.44       78.78     46.93 o
  -1   5   7     4946.28     4790.82    120.60 o
   0   5   7      381.06      505.65    112.88 o
   1   5   7    55987.12    53387.33   1154.41 o
   2   5   7     1255.13     1187.61    101.30 o
   3   5   7     3021.42     3391.30    159.40 o
   4   5   7     2487.79     2818.58    123.79 o
   5   5   7       57.23      124.19     93.86 o
   6   5   7      148.18      174.00     82.51 o
   7   5   7     1694.91     1849.96    103.75 o
   8   5   7       60.75      192.05     70.02 o
   9   5   7    22218.21    22647.69    651.33 o
  10   5   7      217.27       -9.41     77.11 o
  11   5   7     8313.67     8046.89    386.75 o
  12   5   7        5.11     -156.25    140.24 o
  -9   6   7     1841.75     1939.22    405.16 o
  -8   6   7     8736.78     8448.59    478.71 o
  -7   6   7      208.47      189.49    107.51 o
  -6   6   7       36.71      141.57     81.90 o
  -5   6   7      420.56      420.46     59.47 o
  -4   6   7    11008.23    11438.32    232.25 o
  -3   6   7      392.71      423.72     60.23 o
  -2   6   7     1086.61     1240.09     76.04 o
  -1   6   7      871.37     1017.21     89.55 o
   0   6   7    90849.78    88835.45   1363.76 o
   1   6   7      249.05      414.84     76.99 o
   2   6   7   116158.48   110749.00   2065.64 o
   3   6   7     1966.77     1865.25    141.55 o
   4   6   7    12956.93    13632.21    542.87 o
   5   6   7      170.48      238.50     76.84 o
   6   6   7      933.90      948.22    102.36 o
   7   6   7      530.26      611.22    103.23 o
   8   6   7     3899.12     4283.02    159.87 o
   9   6   7        0.06       42.75     79.22 o
  10   6   7     1130.14     1212.93    142.14 o
  11   6   7      688.31      677.75    136.64 o
  12   6   7    12810.90    10469.79   1200.24 o
  -8   7   7      118.11      177.22     88.28 o
  -7   7   7    25599.20    27028.49   1039.61 o
  -6   7   7       82.71       35.18     63.82 o
  -5   7   7    14393.57    14520.74    344.05 o
  -4   7   7     3416.57     3614.40    116.18 o
  -3   7   7     1647.66     1959.15     98.90 o
  -2   7   7      433.96      480.11    112.42 o
  -1   7   7     6720.87     7027.59    193.20 o
   0   7   7       12.45       59.14     42.67 o
   1   7   7   149492.70   146549.77   2793.55 o
   2   7   7     3198.74     3282.45    165.85 o
   3   7   7    22123.35    21456.15    420.22 o
   4   7   7      141.86      218.96     70.31 o
   5   7   7      435.22     1131.72    141.61 o
   6   7   7      484.85      502.17     79.43 o
   7   7   7      203.82      308.15     74.65 o
   8   7   7      403.69      372.05     73.36 o
   9   7   7    25093.21    26015.66    695.96 o
  10   7   7      254.11      134.00    119.43 o
  11   7   7    48378.72    48950.80   3846.66 o
  -8   8   7     8769.84     8658.48    549.50 o
  -7   8   7      109.37       95.81     75.55 o
  -6   8   7     1992.54     1657.85    165.98 o
  -5   8   7       24.17       18.34     56.90 o
  -4   8   7     6954.21     7160.10    209.33 o
  -3   8   7     1028.11     1172.14     90.51 o
  -2   8   7    15765.25    16332.75    403.85 o
  -1   8   7      939.95     1049.91    115.90 o
   0   8   7    47806.26    45754.64    874.79 o
   1   8   7     2988.77     2946.99    112.17 o
   2   8   7    22499.22    22200.79    678.44 o
   3   8   7       14.50       10.27     64.16 o
   4   8   7    23226.28    24197.98    564.92 o
   5   8   7     1508.48     1478.07     85.54 o
   6   8   7    32167.85    32384.92    686.67 o
   7   8   7      932.86      898.94    107.08 o
   8   8   7    11401.39    11894.59    432.35 o
   9   8   7     1685.36     1818.22    162.88 o
  10   8   7     3510.96     3484.22    223.08 o
  11   8   7      894.01      856.65    239.49 o
  12   8   7     1933.56     3072.07    398.61 o
  -8   9   7       14.79       90.59    128.62 o
  -7   9   7    21630.82    22286.14   1060.03 o
  -6   9   7      354.87      453.58     92.10 o
  -5   9   7    25843.34    26664.92    678.60 o
  -4   9   7      247.82      332.27     79.06 o
  -3   9   7   122489.52   121704.19   2304.91 o
  -2   9   7      280.87      326.19     74.11 o
  -1   9   7    40254.10    39818.84    811.97 o
   0   9   7      117.61      189.51     56.33 o
   1   9   7      194.66      191.09     50.18 o
   2   9   7     1172.49     1217.83    168.99 o
   3   9   7     1423.55     1404.58    113.03 o
   4   9   7     1138.58     1123.80     67.68 o
   5   9   7    18233.68    18133.03    509.12 o
   6   9   7      793.17      742.39     86.49 o
   7   9   7    39649.32    40199.07   1188.51 o
   8   9   7       13.15        8.24     70.35 o
   9   9   7    22606.66    22863.29    802.07 o
  10   9   7      425.32      367.56    113.45 o
  11   9   7      669.20      396.26    253.47 o
  12   9   7        2.26     -170.11    237.00 o
  -7  10   7       78.84      458.59    241.04 o
  -6  10   7     1936.21     1889.28    139.25 o
  -5  10   7     1501.52     1457.52    108.75 o
  -4  10   7     5217.61     5077.22    208.90 o
  -3  10   7       49.21      160.86    107.81 o
  -2  10   7    76340.84    77706.28   1767.48 o
  -1  10   7        3.78        4.06     82.73 o
   0  10   7    14952.16    15526.24    375.93 o
   1  10   7      660.92      670.26     77.90 o
   2  10   7    93419.37    92456.38   2119.00 o
   3  10   7        7.86      -53.32     64.70 o
   4  10   7    23910.39    23121.80    725.28 o
   5  10   7      343.51      338.17    119.93 o
   6  10   7       23.09       89.32    111.17 o
   7  10   7       47.98        0.34     96.54 o
   8  10   7    20703.27    21006.34    815.50 o
   9  10   7       14.09      -39.39    121.11 o
  10  10   7     2273.74     1974.49    208.31 o
  11  10   7      121.81      393.52    256.25 o
  12  10   7     3034.20     2137.32    353.66 o
  -7  11   7     1822.19     2055.73    231.14 o
  -6  11   7      573.82      768.62    192.56 o
  -5  11   7    13290.90    13612.27    716.05 o
  -4  11   7       84.31       74.99     69.04 o
  -3  11   7    18019.26    18531.43    666.60 o
  -2  11   7      310.34      402.82     84.73 o
  -1  11   7    25386.35    25875.79    613.26 o
   0  11   7      649.43      650.12     90.30 o
   1  11   7     1850.32     1693.96     93.60 o
   2  11   7       15.75      -49.52     81.63 o
   3  11   7     7408.03     7237.58    372.88 o
   4  11   7       21.16       67.88    120.44 o
   5  11   7     1808.21     1757.35    155.05 o
   6  11   7       59.50      129.08     96.73 o
   7  11   7        1.52      -11.46    139.17 o
   8  11   7        0.21       93.97     92.65 o
   9  11   7      610.46      595.39    105.48 o
  10  11   7      470.14      273.79    163.98 o
  11  11   7     2519.52     2909.44    399.39 o
  -6  12   7    19612.62    18417.34   1473.31 o
  -5  12   7      234.54      279.23     98.16 o
  -4  12   7       87.75      220.59     93.08 o
  -3  12   7      671.03      926.41    165.57 o
  -2  12   7     1192.58     1054.93    108.93 o
  -1  12   7     1055.50      965.37    112.84 o
   0  12   7     1409.39     1583.80    114.08 o
   1  12   7      672.59      683.18     69.08 o
   2  12   7    15873.55    15734.43    448.76 o
   3  12   7      417.84      439.91     74.73 o
   4  12   7    19358.45    18275.19    538.50 o
   5  12   7      320.62      155.69    105.31 o
   6  12   7     8242.51     7723.11    466.34 o
   7  12   7      601.47      569.61    162.08 o
   8  12   7     1188.04     1064.08    205.18 o
   9  12   7      125.52      297.72    186.77 o
  10  12   7      486.84      661.46    287.57 o
  11  12   7      416.33      795.29    318.18 o
  -5  13   7    22079.50    22033.56   1291.14 o
  -4  13   7       64.69       73.65    112.35 o
  -3  13   7     1958.89     1577.13    198.10 o
  -2  13   7      505.58      648.44    116.76 o
  -1  13   7        7.52      -49.20     88.72 o
   0  13   7     1314.70     1389.22    104.22 o
   1  13   7      640.49      601.96     67.49 o
   2  13   7      241.22      147.54     91.09 o
   3  13   7    15934.46    15870.39    484.77 o
   4  13   7      221.93      173.12     66.07 o
   5  13   7    21005.12    22228.22    888.90 o
   6  13   7     1017.07      810.78    207.14 o
   7  13   7      121.97      261.08    170.32 o
   8  13   7        9.14      120.97    178.34 o
   9  13   7      136.89      342.53    196.45 o
  10  13   7      476.09      429.21    201.12 o
  11  13   7     1946.13     1462.72    289.77 o
  -4  14   7     7961.69     7996.86    519.97 o
  -3  14   7        4.60       -9.96    124.49 o
  -2  14   7    58813.61    56306.09   2531.04 o
  -1  14   7      108.54      -56.31    176.72 o
   0  14   7    57984.47    59162.18   2160.67 o
   1  14   7      565.50      735.89    121.15 o
   2  14   7       79.15       67.76    108.37 o
   3  14   7      639.28      768.10    145.58 o
   4  14   7     1778.95     1608.89    138.77 o
   5  14   7      738.37      750.84    103.09 o
   6  14   7     2710.51     2841.21    231.28 o
   7  14   7       18.73       64.82    224.87 o
   8  14   7     3692.48     3403.58    270.44 o
   9  14   7        1.68      -40.82    153.94 o
  10  14   7    25860.18    25136.55   2291.22 o
  -3  15   7     4094.46     3565.45    316.76 o
  -2  15   7      355.44      138.02    212.61 o
  -1  15   7      179.39      199.96    171.55 o
   0  15   7      122.34      150.37    126.97 o
   1  15   7    20103.24    20042.78   1070.24 o
   2  15   7       16.06      135.69    134.52 o
   3  15   7    31159.32    31691.46   1763.99 o
   4  15   7      297.14      224.36    232.67 o
   5  15   7     9034.32     8190.68    493.12 o
   6  15   7      635.27      493.51    117.17 o
   7  15   7     1871.08     2110.99    263.10 o
   8  15   7      218.77      150.49    147.80 o
   9  15   7    18875.54    16676.11   1718.02 o
  -2  16   7     2358.54     1747.22    289.72 o
  -1  16   7      213.97      281.57    149.98 o
   0  16   7    22373.44    24255.32   1579.63 o
   1  16   7      451.63      314.16    129.90 o
   2  16   7     7587.14     7449.81    526.46 o
   3  16   7       74.34        3.67     95.04 o
   4  16   7     1431.74     1758.88    244.04 o
   5  16   7       18.40      200.96    273.79 o
   6  16   7     3769.28     4297.70    410.53 o
   7  16   7      612.84      655.00    291.58 o
   8  16   7     6508.80     5859.45    660.36 o
  -1  17   7      374.48      542.35    179.25 o
   0  17   7       10.46       39.07    126.71 o
   1  17   7      133.40      -52.28    164.41 o
   2  17   7      371.26      204.61    195.22 o
   3  17   7     4087.96     3952.95    477.03 o
   4  17   7       75.41      520.59    311.32 o
   5  17   7      193.55      142.68    465.83 o
   6  17   7       53.05       21.45    168.06 o
   7  17   7    12655.07    11928.54   1350.80 o
   2  18   7     4444.72     3849.78    580.46 o
   3  18   7      142.42      137.45    293.69 o
   4  18   7      793.57      811.63    324.55 o
  -2 -11   8       55.53     -186.03    305.08 o
  -1 -11   8       88.32       49.29    146.46 o
   0 -11   8       82.81      440.63    226.41 o
   1 -11   8    26684.10    27622.26   1455.27 o
   2 -11   8      401.80      537.03    254.32 o
   3 -11   8     4888.27     4195.53    344.93 o
  -4 -10   8    12849.01    12324.73   1041.12 o
  -3 -10   8        5.92      -93.19    384.38 o
  -2 -10   8     1488.22     1306.87    190.06 o
  -1 -10   8     1950.43     1809.91    334.10 o
   0 -10   8     3959.93     3233.79    311.88 o
   1 -10   8     2368.82     2672.33    279.96 o
   2 -10   8    11078.19    10144.80    947.63 o
   3 -10   8        3.36      148.87    169.16 o
   4 -10   8     1073.21     1591.43    477.83 o
   5 -10   8       92.43      -21.87    185.26 o
  -5  -9   8     5214.70     4647.04    640.70 o
  -4  -9   8      631.18      698.48    188.67 o
  -3  -9   8    21956.39    21839.59   1769.15 o
  -2  -9   8        7.53      176.61    116.72 o
  -1  -9   8    17840.99    18515.63    945.20 o
   0  -9   8      375.77      243.91    196.53 o
   1  -9   8     8236.73     8124.86    603.58 o
   2  -9   8       36.62      112.04    158.53 o
   3  -9   8      759.09      739.03    204.75 o
   4  -9   8        2.93       79.95    150.65 o
   5  -9   8      545.73      511.96    217.02 o
   6  -9   8     1069.44     1247.00    263.46 o
  -6  -8   8    10557.91    10560.21    986.17 o
  -5  -8   8     3773.64     3748.07    298.14 o
  -4  -8   8     1978.81     1786.71    302.26 o
  -3  -8   8      866.52      704.06    126.01 o
  -2  -8   8     5908.14     5937.12    328.02 o
  -1  -8   8        0.47      -23.46    109.30 o
   0  -8   8    11919.61    11280.77    526.50 o
   1  -8   8      544.23      563.10    129.74 o
   2  -8   8       65.44      -67.49    279.26 o
   3  -8   8      408.31      650.20    201.46 o
   4  -8   8     1472.59     1908.95    278.73 o
   5  -8   8     1494.89     1185.83    267.94 o
   6  -8   8    20022.02    20852.03   1021.49 o
   7  -8   8      223.67       57.77    151.21 o
  -7  -7   8    10494.01     9764.74   1046.19 o
  -6  -7   8      695.68      986.55    172.53 o
  -5  -7   8     4481.46     5232.06    762.66 o
  -4  -7   8       46.26      -65.27    115.25 o
  -3  -7   8    16723.00    16351.31    882.07 o
  -2  -7   8        5.68       64.81     96.74 o
  -1  -7   8      292.36      415.78    131.15 o
   0  -7   8     1403.53     1341.52    139.55 o
   1  -7   8     5229.01     5490.70    285.35 o
   2  -7   8      786.48     1022.50    152.03 o
   3  -7   8    24073.79    23974.97    928.05 o
   4  -7   8       29.18       67.28    175.11 o
   5  -7   8    14051.89    14690.59    745.33 o
   6  -7   8     1292.14     1757.11    163.33 o
   7  -7   8     8814.38     9220.90    432.17 o
   8  -7   8      177.95       -5.34    113.94 o
  -7  -6   8      388.33      130.41    206.00 o
  -6  -6   8      568.27      565.29    140.90 o
  -5  -6   8      762.48      767.39    108.69 o
  -4  -6   8    33438.67    33054.89   1231.97 o
  -3  -6   8     2906.56     2787.29    144.94 o
  -2  -6   8      897.54      928.59     93.72 o
  -1  -6   8     1285.98     1195.47    121.20 o
   0  -6   8     2231.42     2305.89    122.21 o
   1  -6   8     2241.97     2383.89    152.96 o
   2  -6   8     2678.99     2585.92    169.61 o
   3  -6   8        9.01      125.77     86.50 o
   4  -6   8     2190.00     2179.58    139.58 o
   5  -6   8        5.53       35.56     96.17 o
   6  -6   8     8439.61     8712.02    363.62 o
   7  -6   8       22.39      -96.53    109.69 o
   8  -6   8     1332.86     1160.08    165.03 o
   9  -6   8       37.20      -20.13    130.77 o
  -8  -5   8      151.87       27.79    203.45 o
  -7  -5   8    24438.21    25496.81   1975.08 o
  -6  -5   8      161.39      173.65    257.41 o
  -5  -5   8    32084.43    33113.34   1064.28 o
  -4  -5   8      156.40      162.54     68.16 o
  -3  -5   8      147.61       51.79    130.99 o
  -2  -5   8      620.49      634.77     68.15 o
  -1  -5   8    15000.75    15354.80    375.04 o
   0  -5   8       43.33       93.64     68.84 o
   1  -5   8    64681.07    68737.92   1771.79 o
   2  -5   8     3648.90     3786.60    256.24 o
   3  -5   8    11468.65    11904.55    414.79 o
   4  -5   8       22.10      -89.59     76.43 o
   5  -5   8       10.40       48.54     45.66 o
   6  -5   8      945.06      757.00    117.85 o
   7  -5   8     8883.45     8356.12    353.13 o
   8  -5   8      300.41      381.10    145.74 o
   9  -5   8     3878.85     3856.89    260.88 o
  10  -5   8      138.67      228.85    133.93 o
  -8  -4   8     2156.89     2067.06    261.44 o
  -7  -4   8      935.98     1500.63    243.23 o
  -6  -4   8     5809.03     6468.27    386.45 o
  -5  -4   8      490.14      286.85     57.03 o
  -4  -4   8    17883.07    18623.10    472.08 o
  -3  -4   8      220.41      269.82     61.30 o
  -2  -4   8     8529.01     8375.19    265.44 o
  -1  -4   8      901.20      952.22     89.17 o
   0  -4   8    21297.16    22334.32    481.61 o
   1  -4   8     1429.06     1434.95    111.46 o
   2  -4   8    13512.76    14388.61    383.78 o
   3  -4   8      446.68      389.64    110.54 o
   4  -4   8    15092.82    15853.94    407.38 o
   5  -4   8     1614.71     1427.06    146.04 o
   6  -4   8    18889.89    19274.55    611.28 o
   7  -4   8       42.94       45.75    118.74 o
   8  -4   8      135.75      195.15    106.28 o
   9  -4   8      377.28      213.50     98.63 o
  10  -4   8     1113.82     1074.43    147.93 o
  -8  -3   8      411.27      488.19    330.76 o
  -7  -3   8     2153.77     2023.72    212.15 o
  -6  -3   8      722.32      688.44    190.11 o
  -5  -3   8     2205.74     2166.25    111.65 o
  -4  -3   8     3041.90     2677.90    112.09 o
  -3  -3   8      117.35      181.79     56.42 o
  -2  -3   8     1238.84     1179.31     74.82 o
  -1  -3   8      171.15      138.07     74.14 o
   0  -3   8     1246.23     1346.00     95.66 o
   1  -3   8    65135.84    66508.12   1377.83 o
   2  -3   8     1725.62     1732.42    128.37 o
   3  -3   8     3173.96     3208.64    132.25 o
   4  -3   8       21.01      155.23    102.51 o
   5  -3   8     9516.58     9534.84    265.39 o
   6  -3   8        3.45       46.26     67.97 o
   7  -3   8    14820.15    14504.04    519.32 o
   8  -3   8      499.54      436.68    105.54 o
   9  -3   8    62932.98    65129.49   2261.11 o
  10  -3   8       64.69      209.36    120.18 o
  11  -3   8      219.99      285.94    163.24 o
  -8  -2   8     9035.13     9430.98    811.08 o
  -7  -2   8      401.74      317.99    199.12 o
  -6  -2   8    20382.71    19640.16   1190.08 o
  -5  -2   8     1112.34     1114.01    101.24 o
  -4  -2   8    15049.66    15128.82    397.91 o
  -3  -2   8     3409.15     3443.82    111.10 o
  -2  -2   8     8595.38     8843.91    193.77 o
  -1  -2   8      829.48      682.85     58.83 o
   0  -2   8     3806.82     3699.61    116.96 o
   1  -2   8      628.77      722.31     78.00 o
   2  -2   8    70995.91    70538.79   1216.39 o
   3  -2   8      106.41       44.19    117.07 o
   4  -2   8      990.97     1217.28     75.54 o
   5  -2   8      596.31      694.13     80.56 o
   6  -2   8    17028.81    16990.85    452.44 o
   7  -2   8     3695.96     3420.62    157.87 o
   8  -2   8      259.64      522.20    219.05 o
   9  -2   8     1169.04     1271.04    134.31 o
  10  -2   8     3253.23     3345.76    215.75 o
  11  -2   8       16.37      -98.17    132.08 o
  -9  -1   8     8150.13     7946.32   1140.12 o
  -8  -1   8      118.02       76.72    169.56 o
  -7  -1   8    21092.50    21828.04   1490.69 o
  -6  -1   8     1455.16     1390.20    238.15 o
  -5  -1   8    49221.55    49828.68   1186.52 o
  -4  -1   8      411.18      389.79     82.56 o
  -3  -1   8    99480.23   104016.63   1840.54 o
  -2  -1   8     1439.76     1479.59     70.71 o
  -1  -1   8     6591.31     6677.38    139.16 o
   0  -1   8      882.14      910.32     58.85 o
   1  -1   8     3199.43     3441.57    110.03 o
   2  -1   8     7894.58     8352.28    284.07 o
   3  -1   8     5478.26     5882.63    169.15 o
   4  -1   8     1581.98     1723.02     95.81 o
   5  -1   8    27889.22    29317.02    508.11 o
   6  -1   8      310.25      231.93     58.16 o
   7  -1   8    73435.09    74648.68   1508.39 o
   8  -1   8        3.83      -35.41     63.63 o
   9  -1   8     9391.59     9514.14    347.34 o
  10  -1   8       89.60       70.86     96.39 o
  11  -1   8       86.05      505.21    210.70 o
  -9   0   8       22.64       78.85    171.57 o
  -8   0   8       29.06      210.64    156.10 o
  -7   0   8     2468.78     1762.49    354.91 o
  -6   0   8     3341.77     3101.22    216.40 o
  -5   0   8     5886.78     5743.93    185.05 o
  -4   0   8    32086.46    31649.54    968.10 o
  -3   0   8       88.67       15.09     56.73 o
  -2   0   8    15050.63    15361.97    284.26 o
  -1   0   8       18.06       -0.91     36.53 o
   0   0   8    51044.89    51394.87    917.62 o
   1   0   8     3080.44     3160.12    126.05 o
   2   0   8   118360.29   115540.65   1787.74 o
   3   0   8      831.15      783.27     85.89 o
   4   0   8    22968.69    21394.26    369.42 o
   5   0   8      526.29      554.14     66.45 o
   6   0   8      659.04      527.67     91.37 o
   7   0   8     1674.77     1353.19    111.30 o
   8   0   8     9286.10     9225.99    269.01 o
   9   0   8      187.50       31.11    129.80 o
  10   0   8     5864.16     5713.29    331.67 o
  11   0   8      542.68      216.17    168.39 o
  12   0   8    19682.56    18656.60   1533.60 o
  -9   1   8     9281.93    10310.44    652.02 o
  -8   1   8      613.66     1096.25    199.28 o
  -7   1   8     5252.36     5404.04    333.98 o
  -6   1   8        4.99       47.03    116.61 o
  -5   1   8    32172.55    33061.02    783.26 o
  -4   1   8      131.40      143.78     44.65 o
  -3   1   8    33754.50    33564.66    570.10 o
  -2   1   8      646.60      785.67     86.70 o
  -1   1   8     3357.01     3589.74    103.19 o
   0   1   8    10094.38    10529.08    203.06 o
   1   1   8     5664.95     6033.12    174.56 o
   2   1   8     1345.03     1271.26     95.06 o
   3   1   8    14008.31    14419.20    326.44 o
   4   1   8      104.11       32.84    102.98 o
   5   1   8     2336.43     2439.06    135.76 o
   6   1   8      948.81     1066.57    109.38 o
   7   1   8     4299.88     4688.83    198.32 o
   8   1   8      338.32      430.99     87.89 o
   9   1   8    37681.50    38569.32   1363.11 o
  10   1   8      127.96       94.47    100.22 o
  11   1   8    17488.20    17092.11    973.50 o
  12   1   8      536.09      494.80    226.66 o
  -9   2   8       11.85       63.09    179.67 o
  -8   2   8    19983.09    21683.55   1464.15 o
  -7   2   8      401.62      379.77    135.51 o
  -6   2   8     1351.41     1307.01    186.98 o
  -5   2   8      742.94      699.56     62.74 o
  -4   2   8    27625.22    27174.34    576.68 o
  -3   2   8      898.90     1090.22     60.72 o
  -2   2   8      148.53      348.33     65.92 o
  -1   2   8      574.97      481.18     58.16 o
   0   2   8    70186.54    68780.88   1246.14 o
   1   2   8       41.81       66.99     71.64 o
   2   2   8     4916.84     5164.16    149.44 o
   3   2   8     1057.73     1205.80     83.78 o
   4   2   8     2017.05     1813.70     82.64 o
   5   2   8      365.58      336.09     68.98 o
   6   2   8    20582.07    20163.72    339.99 o
   7   2   8     2723.15     2568.79    109.21 o
   8   2   8       59.11      108.80     62.76 o
   9   2   8      627.45      626.57     96.72 o
  10   2   8    15882.56    15531.58    540.59 o
  11   2   8      463.44      457.54    200.12 o
  12   2   8     1011.43     1618.09    309.10 o
  -9   3   8    14520.80    16522.98   1196.21 o
  -8   3   8       11.64       36.57    170.97 o
  -7   3   8     3541.26     4026.85    387.07 o
  -6   3   8      124.30      342.57    129.89 o
  -5   3   8     6493.41     6385.45    219.73 o
  -4   3   8        1.61      -29.49     38.56 o
  -3   3   8      573.48      691.67     65.04 o
  -2   3   8      846.78      939.77     66.25 o
  -1   3   8     5818.19     5243.80    194.52 o
   0   3   8      413.54      388.30     64.98 o
   1   3   8        9.94       13.73     41.40 o
   2   3   8       40.57      165.66     65.58 o
   3   3   8   135186.53   130432.71   2228.40 o
   4   3   8      729.21      815.09     86.52 o
   5   3   8    52811.08    50207.97    810.06 o
   6   3   8      593.23      525.02     75.06 o
   7   3   8    46275.32    46373.54    898.11 o
   8   3   8      797.50      913.97     79.41 o
   9   3   8      604.37      631.95     82.19 o
  10   3   8      630.10      691.60    105.67 o
  11   3   8     1325.81      954.65    165.93 o
  12   3   8       18.55     -214.38    142.92 o
  -8   4   8     7623.50     8536.49    452.95 o
  -7   4   8       49.77      -30.24    129.87 o
  -6   4   8     6328.51     5984.57    255.77 o
  -5   4   8       56.44       83.88     43.35 o
  -4   4   8    89080.42    90457.41   1707.24 o
  -3   4   8       55.67      113.59     52.69 o
  -2   4   8    25557.21    26509.08    421.76 o
  -1   4   8       64.78       56.66     53.81 o
   0   4   8    12035.92    11517.58    239.71 o
   1   4   8      890.02     1028.19     67.68 o
   2   4   8    13377.52    14827.98    484.62 o
   3   4   8     1007.20     1249.91    138.00 o
   4   4   8      108.49      254.78     86.66 o
   5   4   8      254.57      363.83     75.39 o
   6   4   8      792.31      920.96     81.13 o
   7   4   8       94.86      128.40     76.24 o
   8   4   8    79081.22    79391.52   1742.06 o
   9   4   8       23.33      100.30     76.36 o
  10   4   8     2952.68     2444.89    160.11 o
  11   4   8      106.41       38.14    109.33 o
  12   4   8    35286.82    35169.58   2585.21 o
  -8   5   8      463.12      336.57    204.86 o
  -7   5   8     4386.67     4170.26    250.86 o
  -6   5   8     1388.16     1377.79     74.24 o
  -5   5   8     2957.98     2792.34    117.12 o
  -4   5   8     9715.04     9967.98    252.14 o
  -3   5   8      804.99     1100.08     90.82 o
  -2   5   8      171.35      316.85     60.03 o
  -1   5   8    32696.97    31087.83    492.50 o
   0   5   8      571.19      486.62     66.39 o
   1   5   8   107706.49   105553.21   2791.90 o
   2   5   8       89.44      180.90     76.73 o
   3   5   8      748.42     1046.55    119.90 o
   4   5   8     1061.44     1257.21    138.37 o
   5   5   8    20232.73    20867.35    596.43 o
   6   5   8      445.52      651.50     79.31 o
   7   5   8    14394.68    15443.09    414.46 o
   8   5   8     1138.39     1019.51     97.42 o
   9   5   8    17504.04    17532.38    563.03 o
  10   5   8       26.90       67.08    106.41 o
  11   5   8     1156.49     1484.15    162.16 o
  12   5   8      180.12      189.82    169.61 o
  -8   6   8    53859.84    56107.16   2730.30 o
  -7   6   8       28.68      187.93     94.52 o
  -6   6   8    35581.45    35978.34   1195.33 o
  -5   6   8     1098.45     1071.13     81.58 o
  -4   6   8    32036.89    32110.43    775.58 o
  -3   6   8     2081.58     2031.61    107.63 o
  -2   6   8    14869.90    15053.89    288.62 o
  -1   6   8       51.36       75.50     67.22 o
   0   6   8    14100.37    14099.21    274.95 o
   1   6   8     5390.28     5083.20    170.98 o
   2   6   8    32553.00    33067.55    619.31 o
   3   6   8     2631.46     3084.70    167.10 o
   4   6   8    18840.52    19895.66    525.32 o
   5   6   8      105.65       59.98     84.35 o
   6   6   8    17521.31    17416.94    839.46 o
   7   6   8      115.53      223.32     76.78 o
   8   6   8     1625.67     1826.47    116.72 o
   9   6   8       23.61       72.10     80.30 o
  10   6   8    13160.00    13227.60    548.06 o
  11   6   8        2.72      172.81    106.90 o
  12   6   8    25258.36    26370.00   1710.12 o
  -8   7   8      411.35      371.64    113.26 o
  -7   7   8      123.22      177.20    115.75 o
  -6   7   8      488.48      531.58     75.58 o
  -5   7   8     6324.53     6519.96    262.60 o
  -4   7   8      176.09      273.95     64.03 o
  -3   7   8    53284.47    53980.35    957.60 o
  -2   7   8      321.05      262.16     65.83 o
  -1   7   8      170.14      406.00     73.19 o
   0   7   8     1090.48     1054.40     88.59 o
   1   7   8    36588.04    35273.93    726.69 o
   2   7   8     4629.84     4768.49    211.40 o
   3   7   8    81696.85    81251.19   1466.60 o
   4   7   8       65.87      143.55     78.18 o
   5   7   8     1749.83     1824.37    105.16 o
   6   7   8        5.45       -4.01    110.11 o
   7   7   8     3233.32     3355.43    182.59 o
   8   7   8      690.91      696.85     87.20 o
   9   7   8     3140.94     3269.04    159.63 o
  10   7   8      893.16      936.55    109.01 o
  11   7   8      292.44      221.89    114.85 o
  12   7   8      787.18     1147.25    313.75 o
  -8   8   8     9004.25     8638.95    922.82 o
  -7   8   8     1149.21     1213.32    157.68 o
  -6   8   8      320.86      255.73    111.40 o
  -5   8   8      811.11      734.96    103.87 o
  -4   8   8     1615.30     1784.31    127.00 o
  -3   8   8       26.67       -6.50     66.69 o
  -2   8   8     9019.99     9590.95    232.17 o
  -1   8   8      342.93      313.29     74.79 o
   0   8   8    28749.20    29473.27    544.56 o
   1   8   8      698.03      760.19     95.67 o
   2   8   8    51832.18    49978.11   1207.39 o
   3   8   8      834.84      958.10    170.75 o
   4   8   8    22820.37    24124.00    626.35 o
   5   8   8        2.80       34.00     71.36 o
   6   8   8      839.17     1009.49    108.94 o
   7   8   8      217.35      252.06     83.97 o
   8   8   8   159302.59   172901.86   4262.94 o
   9   8   8       87.98       33.75     71.74 o
  10   8   8    13524.81    13144.91    494.56 o
  11   8   8        3.34       47.94    124.82 o
  -7   9   8      322.87      289.36     99.14 o
  -6   9   8       67.11       24.22    157.25 o
  -5   9   8     2213.50     2174.15    256.87 o
  -4   9   8      525.58      465.75     69.54 o
  -3   9   8    56283.66    56193.95   1159.99 o
  -2   9   8      742.40      844.15     80.76 o
  -1   9   8     2111.59     2128.91    112.58 o
   0   9   8      510.24      552.07     90.11 o
   1   9   8    14552.21    13477.14    311.66 o
   2   9   8      697.69      752.87    106.97 o
   3   9   8     3678.06     3637.71    152.43 o
   4   9   8       36.73       71.70     58.84 o
   5   9   8      868.20      968.01     86.69 o
   6   9   8      711.73      764.38     65.30 o
   7   9   8    13712.59    15174.40    553.67 o
   8   9   8     2325.82     2243.55    182.93 o
   9   9   8       38.23      218.54    153.51 o
  10   9   8      192.46      202.63    112.39 o
  11   9   8       69.27       12.12    203.79 o
  12   9   8        0.70       19.28    261.09 o
  -7  10   8      738.49      781.70    182.71 o
  -6  10   8    13451.13    13644.45    885.27 o
  -5  10   8       34.56       94.53     88.94 o
  -4  10   8    22119.67    22443.50    648.33 o
  -3  10   8     1495.81     1750.71    114.22 o
  -2  10   8     2631.25     2744.54    132.96 o
  -1  10   8       19.61       43.32     80.40 o
   0  10   8     5099.34     5057.08    200.77 o
   1  10   8     1009.86     1068.72     73.21 o
   2  10   8    82776.78    83306.71   1842.80 o
   3  10   8      165.28      339.25    121.50 o
   4  10   8     1837.39     1811.14    130.39 o
   5  10   8        6.48      102.66     96.40 o
   6  10   8    19001.76    19456.61    632.49 o
   7  10   8      212.11      270.47     76.63 o
   8  10   8     2339.46     2241.51    246.49 o
   9  10   8      170.97      240.36    112.20 o
  10  10   8     8854.01     8152.02    627.24 o
  11  10   8       15.88      371.20    314.11 o
  12  10   8     1986.80     2318.51    437.11 o
  -6  11   8       81.54      157.43    228.13 o
  -5  11   8    22336.32    22057.65   1189.43 o
  -4  11   8       15.04       74.07     84.78 o
  -3  11   8     1304.77     1500.34    146.58 o
  -2  11   8     2541.69     2492.66    142.18 o
  -1  11   8       12.24       43.05     79.97 o
   0  11   8      143.30      165.94     64.06 o
   1  11   8    12947.21    13117.14    364.64 o
   2  11   8       38.54      150.32     58.87 o
   3  11   8     1088.03     1164.02    112.33 o
   4  11   8      184.49      128.81     65.56 o
   5  11   8     8627.67     8841.76    492.57 o
   6  11   8        4.18       55.57    162.09 o
   7  11   8     9715.43     9649.44    430.43 o
   8  11   8      178.95      177.14     85.47 o
   9  11   8     4898.08     5287.89    594.81 o
  10  11   8        4.67      253.33    188.49 o
  11  11   8      666.22      742.82    294.03 o
  -6  12   8     1614.22     1556.54    215.20 o
  -5  12   8      321.20      302.97    148.37 o
  -4  12   8    19477.73    19471.60    721.24 o
  -3  12   8       19.92       67.22     99.01 o
  -2  12   8    31789.50    31884.10   1123.97 o
  -1  12   8        1.85      -15.06     82.51 o
   0  12   8     5154.06     4973.84    283.72 o
   1  12   8       10.97      133.90     77.76 o
   2  12   8     1237.60     1423.31    124.45 o
   3  12   8      636.26      716.12     69.31 o
   4  12   8    53207.62    54169.99   1631.23 o
   5  12   8       98.00      252.31    127.92 o
   6  12   8     5324.14     5363.24    382.96 o
   7  12   8        3.81     -172.82    124.20 o
   8  12   8     1638.50     1384.04    167.72 o
   9  12   8      342.61      214.78    117.80 o
  10  12   8    18817.35    17261.90   1645.85 o
  11  12   8       15.37     -349.59    247.02 o
  -5  13   8      164.29      141.51    148.25 o
  -4  13   8     1631.22     2126.48    309.83 o
  -3  13   8     8096.69     7841.50    325.96 o
  -2  13   8      361.16      368.37    107.61 o
  -1  13   8     7032.35     7098.59    347.00 o
   0  13   8      136.31      192.73     76.24 o
   1  13   8     8187.49     8273.40    334.40 o
   2  13   8      610.85      557.98    126.61 o
   3  13   8    12885.86    12994.80    533.83 o
   4  13   8     1753.71     1727.49     93.51 o
   5  13   8    14163.43    14615.88    752.35 o
   6  13   8       71.90      -74.38    143.62 o
   7  13   8       41.65       66.67    129.05 o
   8  13   8      106.33      -64.36    157.55 o
   9  13   8    47454.29    49334.45   3323.14 o
  10  13   8      142.63       80.87    174.35 o
  11  13   8     7202.66     6103.73    960.89 o
  -4  14   8      794.99      624.33    146.49 o
  -3  14   8     1032.87      763.10    168.22 o
  -2  14   8    14521.25    14370.16    592.90 o
  -1  14   8      134.76      155.99    107.79 o
   0  14   8     2254.06     2139.36    207.41 o
   1  14   8      917.47      876.53    104.40 o
   2  14   8    89694.99    92815.26   3904.30 o
   3  14   8      261.96      200.10    111.62 o
   4  14   8     9326.96     9259.54    479.75 o
   5  14   8       39.18      169.86     79.43 o
   6  14   8     4270.94     4120.37    245.48 o
   7  14   8      562.15      412.07    138.57 o
   8  14   8      279.71      477.46    122.91 o
   9  14   8     1270.02     1188.40    185.02 o
  10  14   8    19630.62    18541.05   1224.51 o
  -3  15   8    23113.92    22370.15   1479.44 o
  -2  15   8       30.30      115.34    140.63 o
  -1  15   8        5.78       90.92    150.96 o
   0  15   8      218.72      117.32    149.83 o
   1  15   8     3633.20     3235.59    246.73 o
   2  15   8     1714.68     2027.92    210.23 o
   3  15   8     1434.81     1230.33    223.29 o
   4  15   8        2.42       -1.40     61.57 o
   5  15   8     2216.38     1971.00    280.98 o
   6  15   8        0.93      109.05     82.74 o
   7  15   8    42515.58    41804.84   2118.35 o
   8  15   8       18.76      131.36    229.14 o
   9  15   8     7851.15     7445.86    722.39 o
  -2  16   8     9387.31     9588.71    666.99 o
  -1  16   8       83.36       62.93    167.64 o
   0  16   8    14704.27    13768.38    978.62 o
   1  16   8      368.25      380.72    209.25 o
   2  16   8     8128.92     7503.42    467.42 o
   3  16   8      295.94      666.23    261.42 o
   4  16   8     1043.17     1296.92    393.03 o
   5  16   8       25.71      115.72    225.83 o
   6  16   8     9186.87     9708.88    944.66 o
   7  16   8      326.47      389.37    273.52 o
   8  16   8    16427.14    16507.64   1612.70 o
  -1  17   8     2483.76     1784.54    278.46 o
   0  17   8       38.31      -41.39    260.43 o
   1  17   8     4722.11     4187.96    329.86 o
   2  17   8       18.37      123.97    134.59 o
   3  17   8     2228.18     2301.49    320.37 o
   4  17   8      131.10      851.60    290.49 o
   5  17   8       97.18      221.61    201.22 o
   6  17   8       18.17     -121.14    272.58 o
   7  17   8      667.05      527.69    479.47 o
   2  18   8      450.05        2.69    231.72 o
   3  18   8      156.07      478.29    216.93 o
   4  18   8     4906.19     4270.93   1235.03 o
  -2 -10   9    15290.46    15886.05   1461.29 o
  -1 -10   9      672.55      808.14    163.01 o
   0 -10   9    23541.48    24165.16   2249.67 o
   1 -10   9     1401.69     1102.01    339.43 o
   2 -10   9     1324.78     1346.63    282.12 o
   3 -10   9      250.54     -198.11    205.40 o
   4 -10   9     5256.60     5239.19    596.63 o
  -4  -9   9      710.01      498.52    219.67 o
  -3  -9   9     1978.16     1748.85    357.12 o
  -2  -9   9     2070.99     2234.08    306.34 o
  -1  -9   9    14831.87    15035.04    735.27 o
   0  -9   9     2758.60     2505.97    345.97 o
   1  -9   9      217.52      154.15    207.67 o
   2  -9   9       31.41      345.65    212.47 o
   3  -9   9      472.74      533.01    191.76 o
   4  -9   9       15.99      -74.20    155.87 o
   5  -9   9     2769.21     2888.26    285.54 o
  -5  -8   9       44.31       40.15    308.70 o
  -4  -8   9    24270.31    24705.38   1506.99 o
  -3  -8   9       22.99        0.35    402.76 o
  -2  -8   9     8360.23     8748.32    540.09 o
  -1  -8   9      500.46      592.98    128.95 o
   0  -8   9     1131.70     1200.81    249.49 o
   1  -8   9        5.00      392.41    172.96 o
   2  -8   9       62.59       91.99    147.18 o
   3  -8   9       10.39     -193.72    157.91 o
   4  -8   9    27148.45    30107.26   1325.06 o
   5  -8   9     3521.42     2803.90    325.22 o
   6  -8   9       29.13      162.14    138.34 o
   7  -8   9     2060.28     2141.67    209.43 o
  -6  -7   9     1265.65     1295.22    242.85 o
  -5  -7   9     9260.21     8411.91    559.97 o
  -4  -7   9       45.94       -1.15    214.61 o
  -3  -7   9      108.76      357.05    141.91 o
  -2  -7   9      137.47      241.24     94.42 o
  -1  -7   9     3878.43     4094.27    251.09 o
   0  -7   9      277.68      347.74    109.96 o
   1  -7   9      589.21      657.11    241.43 o
   2  -7   9       51.08      271.07    156.33 o
   3  -7   9     4370.71     4041.61    383.89 o
   4  -7   9      960.32     1010.62    202.54 o
   5  -7   9    40742.27    41869.90   1980.11 o
   6  -7   9      152.00       94.97    122.34 o
   7  -7   9     7135.00     7425.27    371.54 o
   8  -7   9      631.74      800.47    153.61 o
  -6  -6   9     3523.18     2802.03    308.29 o
  -5  -6   9      236.72      227.41    116.19 o
  -4  -6   9    16740.20    16705.52    906.32 o
  -3  -6   9       10.22      112.37     79.09 o
  -2  -6   9     1751.85     1597.05    140.55 o
  -1  -6   9      208.59      251.95    134.48 o
   0  -6   9    32853.11    32723.86    995.69 o
   1  -6   9       78.12       49.97    142.47 o
   2  -6   9     1439.66     1272.46    152.49 o
   3  -6   9     1024.64      959.33    127.16 o
   4  -6   9    12757.70    13100.40    611.17 o
   5  -6   9     1224.16     1102.66    199.94 o
   6  -6   9     1879.59     1819.76    161.78 o
   7  -6   9       27.19      157.35    115.09 o
   8  -6   9       95.14     -117.07    126.00 o
   9  -6   9       16.90     -146.71    132.67 o
  -7  -5   9    24005.45    24528.59   2510.00 o
  -6  -5   9     3566.47     3686.72    562.58 o
  -5  -5   9     8219.22     7147.86    394.77 o
  -4  -5   9     1594.17     1474.38     82.78 o
  -3  -5   9     5383.75     5416.63    214.14 o
  -2  -5   9      628.57      463.43     87.61 o
  -1  -5   9      964.76      902.10     83.76 o
   0  -5   9      181.37      185.47    100.28 o
   1  -5   9     3228.53     2811.84    196.06 o
   2  -5   9      651.00      648.96    101.49 o
   3  -5   9      414.44      382.79    106.29 o
   4  -5   9      108.18      115.45    113.57 o
   5  -5   9     2429.32     2578.61    184.18 o
   6  -5   9      455.26      338.35    128.43 o
   7  -5   9     2639.64     2812.46    226.63 o
   8  -5   9      246.83      259.72    143.32 o
   9  -5   9    13297.96    12280.76    752.88 o
  -7  -4   9       42.67       18.74    199.93 o
  -6  -4   9    21698.17    21671.75   1686.57 o
  -5  -4   9     1102.05      909.33    211.39 o
  -4  -4   9      475.88      478.07     66.68 o
  -3  -4   9      226.60      338.90     76.70 o
  -2  -4   9    65838.92    69134.96   1433.27 o
  -1  -4   9      492.08      401.96     99.27 o
   0  -4   9    20460.54    20615.41    497.74 o
   1  -4   9     3030.96     2961.68    157.86 o
   2  -4   9    28796.39    29377.97    728.10 o
   3  -4   9      550.36      403.65    134.32 o
   4  -4   9     1373.78     1278.86    104.39 o
   5  -4   9       94.07      108.38     75.23 o
   6  -4   9      319.41      245.24     94.29 o
   7  -4   9        1.66       92.02    168.21 o
   8  -4   9     1360.78     1602.85    163.88 o
   9  -4   9       18.20       78.73    130.09 o
  10  -4   9     2068.32     1796.62    181.77 o
  -7  -3   9    13053.85    13669.75   1377.61 o
  -6  -3   9      293.01      -44.14    171.44 o
  -5  -3   9     7340.97     7304.70    345.73 o
  -4  -3   9        5.59       61.96     49.79 o
  -3  -3   9    17375.15    17791.71    499.17 o
  -2  -3   9       87.85       90.21     57.02 o
  -1  -3   9    12638.49    13213.96    322.03 o
   0  -3   9     2599.14     2544.68    155.98 o
   1  -3   9    65392.33    64954.68   1371.38 o
   2  -3   9     1203.89     1393.04     81.81 o
   3  -3   9     2150.66     1946.29    157.28 o
   4  -3   9      225.75      170.43     65.14 o
   5  -3   9     3993.09     4385.92    199.76 o
   6  -3   9      446.71      454.80     86.09 o
   7  -3   9      734.40      819.05    135.06 o
   8  -3   9     1941.35     1844.58    145.85 o
   9  -3   9     8056.31     7243.48    337.81 o
  10  -3   9      375.58      248.83    154.60 o
  -8  -2   9       43.12      -26.49    201.61 o
  -7  -2   9     1683.09     2017.12    318.18 o
  -6  -2   9     2693.89     3405.41    334.11 o
  -5  -2   9     3160.22     2849.97    199.71 o
  -4  -2   9     1714.29     1753.38    105.19 o
  -3  -2   9      346.68      323.89     74.57 o
  -2  -2   9    48552.28    50484.81    988.68 o
  -1  -2   9     1386.76     1534.13     74.75 o
   0  -2   9      506.73      650.99     68.38 o
   1  -2   9     3140.11     3268.45    122.54 o
   2  -2   9       21.12      129.05     58.62 o
   3  -2   9      379.45      414.60     50.79 o
   4  -2   9     7818.26     8013.93    294.76 o
   5  -2   9        6.15      -43.09     61.85 o
   6  -2   9   131438.55   135567.88   3500.31 o
   7  -2   9      948.16      780.10    105.83 o
   8  -2   9    25581.93    26268.99   1077.67 o
   9  -2   9       96.16       76.06    145.71 o
  10  -2   9     1853.39     2006.69    258.93 o
  11  -2   9       21.85      187.63    201.57 o
  -8  -1   9      184.82      201.78    197.16 o
  -7  -1   9      319.31      252.37    269.10 o
  -6  -1   9     3004.84     2620.04    333.24 o
  -5  -1   9     4044.87     3926.45    173.23 o
  -4  -1   9      747.08      819.85     61.71 o
  -3  -1   9     1319.41     1401.74     68.59 o
  -2  -1   9      230.26      280.00     80.92 o
  -1  -1   9    11383.77    12346.85    261.11 o
   0  -1   9      616.70      575.39     53.90 o
   1  -1   9     2991.55     3146.76     92.23 o
   2  -1   9       10.58       14.78     50.74 o
   3  -1   9     9694.86    10023.38    217.38 o
   4  -1   9     2203.40     2147.84    152.05 o
   5  -1   9     1874.10     1749.75     93.21 o
   6  -1   9     8064.91     8099.95    256.46 o
   7  -1   9     2920.50     2570.36    150.30 o
   8  -1   9      249.52      251.11    113.47 o
   9  -1   9     4069.28     4016.68    215.28 o
  10  -1   9      256.47      465.30    137.73 o
  11  -1   9    33569.39    35017.96   2962.35 o
  -8   0   9      170.57      288.99    183.68 o
  -7   0   9       97.80      566.39    259.12 o
  -6   0   9    93605.59    97567.48   4575.79 o
  -5   0   9      164.19      140.89     46.87 o
  -4   0   9     4715.03     4155.36    146.75 o
  -3   0   9      857.51      794.25     69.31 o
  -2   0   9    65303.27    67249.05   1178.57 o
  -1   0   9     1323.21     1238.20    111.10 o
   0   0   9      400.69      448.97     62.43 o
   1   0   9      367.65      389.86     75.47 o
   2   0   9    15376.75    15231.22    324.63 o
   3   0   9       37.77       45.10     70.30 o
   4   0   9    49256.71    50484.26    996.36 o
   5   0   9     1207.04     1245.77     75.01 o
   6   0   9     1227.47     1375.85    100.30 o
   7   0   9       55.11       60.31    117.14 o
   8   0   9      243.34      350.87    103.49 o
   9   0   9       31.52      -92.94    102.73 o
  10   0   9     8283.68     8197.15    441.38 o
  11   0   9     1742.45     1891.59    295.43 o
  12   0   9    12859.26    12386.16   1156.58 o
  -8   1   9     1173.63      852.50    241.95 o
  -7   1   9    11304.95    10980.84    776.33 o
  -6   1   9      263.54      249.85    195.00 o
  -5   1   9      150.95      202.72     55.25 o
  -4   1   9     1397.32     1373.85     84.71 o
  -3   1   9     5408.88     5859.10    202.05 o
  -2   1   9      822.16      909.44     92.82 o
  -1   1   9    48271.13    50014.95    811.19 o
   0   1   9      296.14      211.12     49.22 o
   1   1   9    27632.75    27434.45    582.50 o
   2   1   9       36.71      117.68     72.54 o
   3   1   9     8946.18     8585.51    224.25 o
   4   1   9      258.31      199.43     73.70 o
   5   1   9    28456.71    28156.88    691.67 o
   6   1   9       13.68       50.34     85.44 o
   7   1   9     3040.48     2935.75    156.62 o
   8   1   9       93.51       85.37     92.22 o
   9   1   9      548.49      604.57    127.78 o
  10   1   9      837.40      991.65    143.97 o
  11   1   9       23.31      224.05    202.71 o
  12   1   9      339.05      313.75    230.84 o
  -8   2   9    14329.29    12929.77   1642.67 o
  -7   2   9       30.32       -7.58    186.91 o
  -6   2   9    38280.14    41124.48   2077.83 o
  -5   2   9       95.01      126.43     30.74 o
  -4   2   9    43900.63    45061.94   1056.32 o
  -3   2   9       29.85       60.46     43.00 o
  -2   2   9     1137.80     1098.27     93.15 o
  -1   2   9      677.36      612.08     68.36 o
   0   2   9     8091.38     8507.12    269.04 o
   1   2   9       36.52       10.88    118.21 o
   2   2   9    62601.37    59619.78    876.67 o
   3   2   9      976.27      960.66    155.86 o
   4   2   9     5861.61     5516.00    242.30 o
   5   2   9        4.81      -24.58     75.69 o
   6   2   9    16844.29    16817.68    483.63 o
   7   2   9      138.95      202.46    103.43 o
   8   2   9      133.47      146.24     85.79 o
   9   2   9       13.78      -14.36     99.93 o
  10   2   9    40935.08    40416.90   1396.04 o
  11   2   9       32.79     -142.32    138.10 o
  12   2   9     2366.93     2859.69    528.15 o
  -8   3   9      808.37      475.74    411.55 o
  -7   3   9       22.19     -208.27    273.00 o
  -6   3   9     1834.45     1864.02    362.98 o
  -5   3   9     7213.18     6777.82    286.56 o
  -4   3   9     2316.68     2250.21    108.07 o
  -3   3   9     7858.51     7983.59    286.92 o
  -2   3   9        4.20       61.47     84.80 o
  -1   3   9    13344.26    12773.76    264.33 o
   0   3   9      987.69     1236.42    123.95 o
   1   3   9    26550.50    25804.30    484.24 o
   2   3   9     5893.26     6017.80    242.32 o
   3   3   9      622.73      600.51     72.75 o
   4   3   9       16.21      -69.99     51.55 o
   5   3   9      570.23      537.46     72.49 o
   6   3   9     1830.58     1687.57    106.58 o
   7   3   9    65428.55    63898.00   1160.49 o
   8   3   9       67.40       48.98     64.25 o
   9   3   9    28942.13    29201.31   1013.28 o
  10   3   9      323.20      404.91     95.05 o
  11   3   9    13647.48    12926.73    729.06 o
  12   3   9      708.93      796.28    225.36 o
  -8   4   9    28988.80    27579.06   2985.11 o
  -7   4   9      159.83     -232.01    383.44 o
  -6   4   9     1314.59     1030.21     96.49 o
  -5   4   9     3022.13     2760.94    134.89 o
  -4   4   9       10.31       95.56     47.71 o
  -3   4   9     1527.02     1682.35     92.48 o
  -2   4   9      646.60      892.58     74.85 o
  -1   4   9      490.54      481.06     67.45 o
   0   4   9   131475.06   128395.38   2023.20 o
   1   4   9     3848.45     3642.13    118.73 o
   2   4   9     4613.89     4372.18    142.67 o
   3   4   9      478.81      361.91     86.64 o
   4   4   9    21954.79    23160.40    468.31 o
   5   4   9      419.92      365.83     77.89 o
   6   4   9     4227.43     4311.01    200.20 o
   7   4   9     4162.03     4536.87    187.12 o
   8   4   9     3568.23     3783.46    163.92 o
   9   4   9     2134.11     2085.59    138.09 o
  10   4   9    23367.39    22904.16    738.23 o
  11   4   9       92.88      102.49     92.75 o
  12   4   9    22289.09    23245.34   1722.12 o
  -8   5   9        7.16      -48.43    202.15 o
  -7   5   9     6399.98     7037.51    587.83 o
  -6   5   9       39.18      130.53     61.08 o
  -5   5   9    31927.70    32100.95    807.77 o
  -4   5   9      567.78      566.50     59.57 o
  -3   5   9    75133.63    77241.73   1499.96 o
  -2   5   9       74.25      211.35     59.00 o
  -1   5   9    13185.05    13544.82    265.10 o
   0   5   9     4862.49     5046.87    159.08 o
   1   5   9    10650.30    10874.80    413.73 o
   2   5   9     1351.84     1427.09    158.85 o
   3   5   9     8064.44     9335.89    254.56 o
   4   5   9      795.78      752.17    113.50 o
   5   5   9    69209.86    73009.23   1368.12 o
   6   5   9     1637.76     1568.65    115.52 o
   7   5   9    16831.99    17000.70    521.48 o
   8   5   9     1549.89     1907.12    122.76 o
   9   5   9      751.31      754.82    103.57 o
  10   5   9      244.50      252.74     86.73 o
  11   5   9     2217.94     1734.22    238.76 o
  12   5   9       96.77      104.46    248.36 o
  -8   6   9    14692.09    12504.05   1206.67 o
  -7   6   9     3169.74     2934.36    226.16 o
  -6   6   9       57.84       27.69     68.45 o
  -5   6   9     1651.98     1726.39    122.65 o
  -4   6   9    47821.85    48261.89   1173.87 o
  -3   6   9        5.15      118.37     56.28 o
  -2   6   9    25345.68    25560.18    506.49 o
  -1   6   9      134.70       94.76     54.05 o
   0   6   9      934.15     1059.76     76.38 o
   1   6   9     1835.80     1798.21    150.05 o
   2   6   9    80638.13    79438.67   1327.83 o
   3   6   9      497.17      642.66    132.85 o
   4   6   9     1278.42     1456.86    146.84 o
   5   6   9     3478.26     3879.57    192.90 o
   6   6   9    48377.02    52648.47   1140.44 o
   7   6   9     2463.74     2577.88    190.66 o
   8   6   9    16116.50    17074.06    521.64 o
   9   6   9       67.52        6.73     81.81 o
  10   6   9      101.84      191.21    128.66 o
  11   6   9      106.11      -82.73    111.24 o
  12   6   9      204.52       69.94    125.58 o
  -7   7   9    25116.68    24981.19   1860.62 o
  -6   7   9     1497.46     1591.19    147.19 o
  -5   7   9      763.11      852.10     89.29 o
  -4   7   9      105.57      224.93     77.00 o
  -3   7   9    50732.67    51536.95   1070.98 o
  -2   7   9      414.29      395.52     69.31 o
  -1   7   9     2197.24     2130.66    100.56 o
   0   7   9     1042.79     1036.22     93.36 o
   1   7   9    25118.64    24526.41    524.62 o
   2   7   9     2662.11     2889.25    184.85 o
   3   7   9     6635.27     7369.54    242.12 o
   4   7   9      896.25      914.58    147.99 o
   5   7   9     1996.38     2324.15    151.46 o
   6   7   9      432.38      547.10     97.63 o
   7   7   9    54334.78    58089.32   1663.07 o
   8   7   9      130.70      112.45     89.13 o
   9   7   9     9261.84     9423.11    334.89 o
  10   7   9      149.03       78.34    102.21 o
  11   7   9    26670.96    26524.28   1678.47 o
  12   7   9     1625.52     1890.04    314.89 o
  -7   8   9      455.66      276.70    144.40 o
  -6   8   9    23492.06    24425.97   1364.43 o
  -5   8   9       83.24       21.21     70.47 o
  -4   8   9    12318.06    12426.04    401.10 o
  -3   8   9     1227.18     1101.65     94.00 o
  -2   8   9      528.34      433.01     70.80 o
  -1   8   9      501.24      494.14     61.82 o
   0   8   9    79812.95    78692.84   1440.40 o
   1   8   9      255.29       -1.20    118.67 o
   2   8   9     2734.58     2834.78    208.28 o
   3   8   9       21.06      -91.46     60.98 o
   4   8   9      217.76      188.20    144.88 o
   5   8   9       93.13       61.18     82.46 o
   6   8   9     5470.89     5807.71    266.79 o
   7   8   9     1193.90     1319.67    118.78 o
   8   8   9     8059.24     8166.05    309.77 o
   9   8   9     1863.49     2242.27    221.25 o
  10   8   9     3186.22     3081.73    316.30 o
  11   8   9      264.33      308.23    146.01 o
  12   8   9    54233.01    55854.23   6192.28 o
  -7   9   9    14240.92    14350.82    874.87 o
  -6   9   9        9.45      -90.02    143.40 o
  -5   9   9      393.79       15.47    176.06 o
  -4   9   9      722.07      677.76    104.38 o
  -3   9   9      418.65      405.75     80.18 o
  -2   9   9      963.82     1128.27     94.89 o
  -1   9   9     8799.93     9291.28    282.29 o
   0   9   9     1618.66     1647.15    100.64 o
   1   9   9    18625.35    17146.80    399.22 o
   2   9   9      108.65       54.88     90.00 o
   3   9   9    16260.69    16903.65    571.68 o
   4   9   9      276.76      320.53     98.76 o
   5   9   9    83527.94    87369.97   1747.95 o
   6   9   9      441.42      316.06     86.75 o
   7   9   9    14014.34    16123.95    574.38 o
   8   9   9       36.51       63.87     62.56 o
   9   9   9      272.48      211.99     88.67 o
  10   9   9      278.35      143.09    133.17 o
  12   9   9      153.58      115.05    223.20 o
  -6  10   9    41623.83    40156.75   3047.94 o
  -5  10   9       15.63      182.82    108.60 o
  -4  10   9      343.89      264.67     80.77 o
  -3  10   9      228.45      216.68     84.31 o
  -2  10   9     3328.79     3267.86    181.83 o
  -1  10   9      487.38      558.31     94.02 o
   0  10   9     1302.43     1413.58    109.93 o
   1  10   9      579.17      497.73     72.24 o
   2  10   9    13828.50    13554.32    460.66 o
   3  10   9      760.87      690.82     93.48 o
   4  10   9     7120.54     7174.34    261.85 o
   5  10   9     3175.17     3163.83    130.11 o
   6  10   9      578.36      589.75     57.38 o
   7  10   9      199.64      279.23    103.33 o
   8  10   9     1569.97     1666.47    209.30 o
   9  10   9      209.64      171.43    124.16 o
  10  10   9    23735.14    24451.81   1059.02 o
  11  10   9      663.36      662.15    313.44 o
  12  10   9     1062.89      519.72    346.29 o
  -6  11   9     1487.74      944.51    219.25 o
  -5  11   9     1405.04      920.89    290.15 o
  -4  11   9     1177.35     1319.18    178.69 o
  -3  11   9    20812.37    20379.49    706.35 o
  -2  11   9       10.76      289.72    100.96 o
  -1  11   9    92820.28    93033.45   2476.28 o
   0  11   9       28.08        9.68     68.21 o
   1  11   9      405.97      546.96     99.11 o
   2  11   9      608.97      716.20     87.25 o
   3  11   9      108.74      209.70    100.75 o
   4  11   9      229.51      200.31     80.13 o
   5  11   9       20.22      202.51    119.60 o
   6  11   9        2.60     -177.35    129.19 o
   7  11   9    16580.69    17188.28    778.57 o
   8  11   9     1295.66     1260.74    142.79 o
   9  11   9    27678.62    29073.10   1602.86 o
  10  11   9        2.20       33.22    160.55 o
  11  11   9     1227.64     1640.94    321.64 o
  -5  12   9     2227.17     1904.53    221.85 o
  -4  12   9    13062.47    13135.92    644.90 o
  -3  12   9     1279.96     1402.28    122.14 o
  -2  12   9     1449.10     1519.93    134.69 o
  -1  12   9      672.18      501.79     94.85 o
   0  12   9      272.30      351.53     89.75 o
   1  12   9      585.84      710.08    113.28 o
   2  12   9     1186.73     1287.99    138.02 o
   3  12   9        4.52      -68.44     83.76 o
   4  12   9    10088.11     9620.57    395.06 o
   5  12   9      529.75      287.28     40.35 o
   6  12   9     3742.83     3239.55    315.33 o
   7  12   9      511.27      502.67    147.47 o
   8  12   9    30599.21    31445.77   1806.28 o
   9  12   9       41.55      -46.46    141.44 o
  10  12   9    19499.90    21634.23   1766.30 o
  11  12   9      202.09      118.65    315.39 o
  -5  13   9    37246.78    35614.01   2388.07 o
  -4  13   9      328.49      496.19    191.61 o
  -3  13   9    13098.85    11851.01    491.17 o
  -2  13   9        7.36     -153.47    102.31 o
  -1  13   9    10947.29    10381.08    493.40 o
   0  13   9      452.75      496.03     99.37 o
   1  13   9    48544.68    49647.39   2053.71 o
   2  13   9      194.50      216.67     88.70 o
   3  13   9    13295.37    12881.44    539.98 o
   4  13   9      144.38       89.49     78.94 o
   5  13   9     1743.48     1893.25    223.26 o
   6  13   9     1772.98     1665.08    246.53 o
   7  13   9      395.86      281.92    187.40 o
   8  13   9      215.77      250.27    142.69 o
   9  13   9     2435.89     2391.34    376.00 o
  10  13   9      222.66      450.92    331.00 o
  11  13   9      494.12      314.03    265.33 o
  -4  14   9     1317.10     1131.12    210.90 o
  -3  14   9       50.12      -12.92    125.90 o
  -2  14   9      644.83      700.14    187.69 o
  -1  14   9       74.36       74.86    111.20 o
   0  14   9      767.74      582.95    141.79 o
   1  14   9     1572.78     1100.13    184.05 o
   2  14   9    22008.93    22366.76   1100.04 o
   3  14   9      532.52      601.02    137.86 o
   4  14   9      353.31      434.03     88.89 o
   5  14   9       12.29      -27.86    112.13 o
   6  14   9    53424.81    52324.63   3125.60 o
   7  14   9      284.90      275.23    210.60 o
   8  14   9    18303.17    18532.61   1084.37 o
   9  14   9       43.23      233.91    268.08 o
  10  14   9      167.41      396.01    254.32 o
  -3  15   9     1825.60     1287.39    225.35 o
  -2  15   9       70.14      -32.71    182.08 o
  -1  15   9    22615.10    21264.85   1451.34 o
   0  15   9      128.57      -93.69    141.35 o
   1  15   9    14484.43    14756.12    819.38 o
   2  15   9      283.86       34.49    206.12 o
   3  15   9      762.53      532.60    143.88 o
   4  15   9       17.54       -5.85    180.84 o
   5  15   9    13057.08    11858.26    657.49 o
   6  15   9      555.05      644.87    120.89 o
   7  15   9     8304.84     7606.14    610.17 o
   8  15   9      413.74      638.79    192.06 o
   9  15   9     5874.51     6232.98    483.22 o
  -2  16   9      754.43     1102.14    257.42 o
  -1  16   9      708.28      724.48    334.22 o
   0  16   9     4286.76     4056.80    428.07 o
   1  16   9       27.19       84.99    160.12 o
   2  16   9     2385.89     2705.69    234.64 o
   3  16   9       56.91       22.70     88.68 o
   4  16   9     2910.71     2738.71    262.83 o
   5  16   9      298.90      296.19    274.41 o
   6  16   9       11.78       19.91    198.58 o
   7  16   9      250.50      257.83    370.80 o
   8  16   9       66.81     -146.83    314.38 o
   0  17   9       77.33     -205.54    147.24 o
   1  17   9     2289.41     1928.17    225.31 o
   2  17   9      200.59       35.47    132.92 o
   3  17   9      668.25      351.09    215.58 o
   4  17   9       36.16       15.15    195.00 o
   5  17   9     2541.89     1984.09    325.57 o
   6  17   9        6.86      -28.91    181.81 o
   7  17   9       67.51      171.64    278.01 o
   2  18   9     2264.76      424.71    312.82 o
   3  18   9       50.65     -428.34    307.58 o
   4  18   9     4893.33     3949.66    892.99 o
   5  18   9      126.73      749.44    319.92 o
  -2  -9  10     1100.46      740.56    502.00 o
  -1  -9  10     4606.01     4262.91    652.15 o
   0  -9  10     1535.31     1421.13    237.52 o
   1  -9  10     1483.51     1824.93    546.42 o
   2  -9  10       10.06      -93.01    268.02 o
   3  -9  10     5835.34     6077.96    431.80 o
   4  -9  10       20.10      169.86    196.38 o
  -3  -8  10     1487.34     1480.61    275.11 o
  -2  -8  10      284.14      291.19    173.62 o
  -1  -8  10      849.71      812.91    207.51 o
   0  -8  10     3574.35     4060.26    337.28 o
   1  -8  10      617.98      520.39    185.07 o
   2  -8  10     5919.93     6024.77    473.53 o
   3  -8  10       68.16      119.65    191.61 o
   4  -8  10      773.57     1098.63    207.69 o
   5  -8  10     1035.96      957.04    253.54 o
   6  -8  10     6127.94     5494.37    461.75 o
  -4  -7  10        7.78      -86.81    125.25 o
  -3  -7  10       56.21      271.28    131.53 o
  -2  -7  10        2.92       35.13     95.56 o
  -1  -7  10        2.12       30.95    156.51 o
   0  -7  10     2405.59     2254.58    311.35 o
   1  -7  10     1002.35     1762.44    262.03 o
   2  -7  10        7.65       50.46    154.25 o
   3  -7  10     5924.31     6104.85    493.61 o
   4  -7  10     3741.41     3848.97    382.19 o
   5  -7  10     1072.57      580.09    203.97 o
   6  -7  10      243.20      483.84    142.28 o
   7  -7  10     6022.03     4630.63    421.51 o
  -5  -6  10      461.57      242.61    147.23 o
  -4  -6  10     4348.00     4136.31    285.59 o
  -3  -6  10      273.84      297.30    109.63 o
  -2  -6  10     3014.24     2979.81    278.52 o
  -1  -6  10      610.77      621.87    162.12 o
   0  -6  10    11856.91    11386.46    637.22 o
   1  -6  10      871.56      778.49    128.82 o
   2  -6  10    10587.48    10165.12    512.00 o
   3  -6  10        3.95      138.32    274.49 o
   4  -6  10    30269.69    31020.84   1743.46 o
   5  -6  10      655.47      480.84    139.24 o
   6  -6  10     5303.33     4867.87    299.71 o
   7  -6  10     1142.18     1058.53    169.70 o
   8  -6  10    24236.17    23920.09   1627.63 o
  -6  -5  10      624.14      571.66    165.25 o
  -5  -5  10    16183.69    15542.59    950.72 o
  -4  -5  10     1496.79      858.95    236.79 o
  -3  -5  10     6064.27     5970.67    247.24 o
  -2  -5  10      285.55      372.48     84.19 o
  -1  -5  10     2453.89     2637.66    201.59 o
   0  -5  10       64.49      126.16     97.03 o
   1  -5  10    36537.43    36241.73   1313.49 o
   2  -5  10       22.21       58.96    112.74 o
   3  -5  10     3070.14     2784.79    174.68 o
   4  -5  10       14.16      -30.41     90.69 o
   5  -5  10    16448.27    16449.44    740.02 o
   6  -5  10     1413.14     1589.30    157.06 o
   7  -5  10      738.41      742.69    135.46 o
   8  -5  10      394.11      634.58    151.76 o
   9  -5  10    12705.23    11911.21    859.14 o
  -6  -4  10     9598.30    10185.02    850.04 o
  -5  -4  10     2122.39     2305.51    231.99 o
  -4  -4  10    17449.30    17095.17   1019.67 o
  -3  -4  10       50.98      -35.15     56.85 o
  -2  -4  10     2787.35     2880.41    162.08 o
  -1  -4  10      647.40      781.36     83.82 o
   0  -4  10     2795.63     3161.58    149.60 o
   1  -4  10     4204.08     4225.07    299.32 o
   2  -4  10      167.99      120.04     74.60 o
   3  -4  10     1600.15     1373.63    186.71 o
   4  -4  10     9580.96     9802.10    415.21 o
   5  -4  10      329.66      319.59    102.94 o
   6  -4  10    53144.41    56326.88   2264.89 o
   7  -4  10       24.93       68.35    154.87 o
   8  -4  10     1460.43     1410.34    218.47 o
   9  -4  10       71.37       70.03    181.14 o
  -7  -3  10     1125.46     1337.19    258.38 o
  -6  -3  10     2499.17     2593.51    318.63 o
  -5  -3  10    12948.92    11322.55    834.28 o
  -4  -3  10       44.97      163.85     81.71 o
  -3  -3  10     3470.10     3122.77    153.37 o
  -2  -3  10      829.75      932.55     83.85 o
  -1  -3  10     5563.72     5766.35    177.01 o
   0  -3  10     8078.01     8331.15    250.31 o
   1  -3  10    10281.17    10884.31    363.30 o
   2  -3  10     1619.01     1609.21    153.71 o
   3  -3  10      735.79      686.62     74.42 o
   4  -3  10      143.13      248.27     70.82 o
   5  -3  10      893.41      918.96    105.94 o
   6  -3  10      440.64      608.79    117.80 o
   7  -3  10    11858.24    11845.89    544.15 o
   8  -3  10      173.88      269.00    122.13 o
   9  -3  10     7939.72     6901.79    430.48 o
  10  -3  10      708.56      500.06    149.51 o
  -7  -2  10       72.67       36.85    179.37 o
  -6  -2  10    14791.56    14508.93   1190.79 o
  -5  -2  10      258.65      239.88     97.65 o
  -4  -2  10      997.67      868.17     96.19 o
  -3  -2  10       53.95       11.81     64.16 o
  -2  -2  10    25942.17    26655.87    775.97 o
  -1  -2  10     4855.94     5046.55    145.82 o
   0  -2  10    18814.84    18482.53    432.16 o
   1  -2  10      182.32      153.86     59.35 o
   2  -2  10    21654.44    22273.21    522.53 o
   3  -2  10       32.65      293.80     98.53 o
   4  -2  10     7341.46     7526.33    239.73 o
   5  -2  10     5050.05     4665.60    225.25 o
   6  -2  10     4608.41     4237.12    203.33 o
   7  -2  10     2627.56     2642.77    151.61 o
   8  -2  10     2275.78     1872.76    160.12 o
   9  -2  10      212.02      101.43     98.58 o
  10  -2  10     8683.39     8262.71    622.19 o
  -7  -1  10      221.71      445.74    190.13 o
  -6  -1  10      169.86      -34.99    196.61 o
  -5  -1  10    18531.09    17415.28    754.31 o
  -4  -1  10       85.05       12.91     58.69 o
  -3  -1  10     3083.66     3050.93    115.75 o
  -2  -1  10     3225.65     3236.16    121.88 o
  -1  -1  10     2719.90     2967.23    115.70 o
   0  -1  10      274.62      275.59     60.04 o
   1  -1  10      915.34      888.05     90.98 o
   2  -1  10     1929.52     2064.15    109.17 o
   3  -1  10    29449.67    30372.69    596.56 o
   4  -1  10      220.72      343.26     97.77 o
   5  -1  10    73399.23    76091.91   1458.30 o
   6  -1  10     1475.86     1369.26    156.30 o
   7  -1  10    26985.67    26067.65    795.54 o
   8  -1  10       74.05       90.20     92.85 o
   9  -1  10     8518.43     8493.98    377.15 o
  10  -1  10     1852.33     1822.63    262.09 o
  11  -1  10    12249.30    11490.83    752.27 o
  -7   0  10      133.76      -52.06    199.62 o
  -6   0  10      283.50      497.01    177.33 o
  -5   0  10      356.42      342.96     43.69 o
  -4   0  10        2.84       54.87     55.28 o
  -3   0  10       10.15      -27.87     55.85 o
  -2   0  10     3510.55     3375.85    132.03 o
  -1   0  10       29.38      -30.50     52.16 o
   0   0  10      395.39      321.10     50.16 o
   1   0  10       11.43       73.52     48.81 o
   2   0  10    92052.07    93002.81   1937.82 o
   3   0  10     4577.19     4547.87    194.26 o
   4   0  10     4189.82     4575.20    225.22 o
   5   0  10     4113.01     3747.10    179.28 o
   6   0  10    14855.17    14466.44    439.82 o
   7   0  10      407.91      427.28     98.40 o
   8   0  10     7164.85     7404.66    382.75 o
   9   0  10     1151.20      777.25    160.23 o
  10   0  10    20470.67    18317.72   1063.74 o
  11   0  10      209.83      170.72    189.38 o
  -7   1  10     5029.23     3939.96    525.89 o
  -6   1  10      549.45      722.06    226.10 o
  -5   1  10    24746.00    24954.80    859.11 o
  -4   1  10      554.80      601.37     61.14 o
  -3   1  10    10483.82    10423.67    289.29 o
  -2   1  10      155.52      254.87     83.35 o
  -1   1  10     1161.33     1381.46     86.87 o
   0   1  10      169.12      150.50     77.42 o
   1   1  10     4133.85     4457.34    202.38 o
   2   1  10       52.90       19.62     80.63 o
   3   1  10     2677.09     2499.43    248.25 o
   4   1  10      198.86      193.03     97.79 o
   5   1  10     5930.86     5774.89    207.12 o
   6   1  10       24.82       37.69     74.70 o
   7   1  10   103686.83   103743.64   2698.38 o
   8   1  10        2.98       83.10     96.60 o
   9   1  10      669.61      849.70    171.86 o
  10   1  10      839.33      475.33    144.32 o
  11   1  10    24593.19    24544.97   1057.45 o
  12   1  10      326.28      690.82    471.72 o
  -7   2  10       46.65      236.10    325.06 o
  -6   2  10     5025.03     4205.75    715.42 o
  -5   2  10     4974.54     4428.93    290.38 o
  -4   2  10     1842.09     1933.08    138.99 o
  -3   2  10      609.95      735.07     73.14 o
  -2   2  10      189.61      521.72    114.01 o
  -1   2  10        4.12      132.95     72.03 o
   0   2  10    19069.04    18471.74    422.16 o
   1   2  10     1071.88      948.83    105.92 o
   2   2  10     1738.50     1967.59    201.49 o
   3   2  10      694.66      521.86     85.19 o
   4   2  10      846.04      810.96    133.15 o
   5   2  10       89.60       20.43     74.59 o
   6   2  10     4911.86     4195.95    189.50 o
   7   2  10      238.99      280.18    107.67 o
   8   2  10    24449.10    24314.02    981.48 o
   9   2  10      212.80      184.15     97.93 o
  10   2  10     3031.29     3003.51    319.10 o
  11   2  10        7.11     -175.39    180.56 o
  12   2  10     4592.51     3735.67    483.92 o
  -7   3  10    16836.95    16071.95   1443.55 o
  -6   3  10      883.04     1537.87    428.06 o
  -5   3  10    22289.76    22047.67    751.72 o
  -4   3  10      265.18      232.97     48.40 o
  -3   3  10      797.29      945.52     86.34 o
  -2   3  10     1181.48     1314.39    154.20 o
  -1   3  10    25669.45    26475.86    616.99 o
   0   3  10     2648.88     2720.47    152.09 o
   1   3  10    40637.28    41284.48    919.47 o
   2   3  10     2602.70     2630.97    218.24 o
   3   3  10     3087.40     3275.78    132.64 o
   4   3  10      313.32      670.49    122.11 o
   5   3  10      197.83      225.89     82.27 o
   6   3  10     1255.10      929.42    130.13 o
   7   3  10    29269.39    30026.76    647.03 o
   8   3  10      641.40      735.86     77.21 o
   9   3  10       95.66      163.38     83.63 o
  10   3  10      164.79      336.82    134.77 o
  11   3  10    11848.70    11983.42    670.44 o
  12   3  10       24.00      411.05    183.95 o
  -7   4  10     1919.47     1597.95    479.90 o
  -6   4  10      498.40      441.07     67.04 o
  -5   4  10      474.95      403.95     57.47 o
  -4   4  10    11222.78    11048.21    383.46 o
  -3   4  10        3.95      -12.55     54.44 o
  -2   4  10     3181.72     3470.93    137.65 o
  -1   4  10     4075.87     4153.04    147.74 o
   0   4  10    13376.02    13703.36    319.02 o
   1   4  10     6405.20     6495.33    177.34 o
   2   4  10    57411.11    56884.40    913.33 o
   3   4  10     2256.96     2534.98    119.58 o
   4   4  10    42987.07    44049.80    973.94 o
   5   4  10     1198.28     1195.06     84.52 o
   6   4  10    61909.07    63505.34   1306.42 o
   7   4  10      938.62      823.32     89.88 o
   8   4  10     1880.24     1773.82    119.12 o
   9   4  10     1563.86     1635.01    121.31 o
  10   4  10      240.58      341.34     88.75 o
  11   4  10     2054.03     1672.76    197.09 o
  12   4  10     4146.35     3871.14    725.78 o
  -7   5  10     1242.15     1428.62    363.06 o
  -6   5  10      748.96      598.77    171.73 o
  -5   5  10      639.48      642.73     83.32 o
  -4   5  10       92.15      120.61     52.70 o
  -3   5  10    30814.79    30546.60    737.70 o
  -2   5  10     1243.84     1338.53     92.59 o
  -1   5  10    18734.90    19204.81    404.46 o
   0   5  10     2980.14     3133.03    121.59 o
   1   5  10    14117.82    14541.76    369.23 o
   2   5  10      834.18     1008.10    116.15 o
   3   5  10    57902.94    63545.24   1339.28 o
   4   5  10      764.07      963.66    123.63 o
   5   5  10     3651.76     4089.30    147.07 o
   6   5  10     3923.28     4312.67    185.14 o
   7   5  10   129088.50   134940.16   3402.26 o
   8   5  10       39.45       14.14     74.18 o
   9   5  10    51332.36    51540.85   1728.16 o
  10   5  10      193.15      188.32     84.45 o
  11   5  10    24421.20    23836.18    950.54 o
  12   5  10      139.07       75.12    165.13 o
  -7   6  10        3.35      -97.88    278.79 o
  -6   6  10    30204.16    29481.13   1468.74 o
  -5   6  10       31.35       70.14     68.63 o
  -4   6  10    15426.60    16388.33    440.15 o
  -3   6  10      821.42      848.06     86.58 o
  -2   6  10      392.20      542.68     71.84 o
  -1   6  10      710.95      707.01     76.73 o
   0   6  10    16066.69    15332.80    335.94 o
   1   6  10      941.05      950.47    104.14 o
   2   6  10    17582.42    17911.76    395.73 o
   3   6  10       14.14     -125.07    104.55 o
   4   6  10      135.64      161.45    101.26 o
   5   6  10     2154.64     2265.41    143.31 o
   6   6  10    16529.31    18344.39    475.14 o
   7   6  10     2999.74     2884.48    164.61 o
   8   6  10     4476.45     4623.12    244.87 o
   9   6  10      152.12      163.36     94.54 o
  10   6  10     5914.00     6143.57    285.41 o
  11   6  10      223.09      146.49     94.78 o
  12   6  10    37494.39    32842.62   2200.98 o
  -7   7  10     3924.50     3509.98    378.92 o
  -6   7  10      420.19      288.28    113.45 o
  -5   7  10    10907.68     9962.18    575.10 o
  -4   7  10     1071.47     1091.18     98.61 o
  -3   7  10     1332.71     1324.28    101.96 o
  -2   7  10      243.43      253.41     64.70 o
  -1   7  10     8011.79     8169.34    343.22 o
   0   7  10       44.26       88.32     67.90 o
   1   7  10    15378.22    15201.43    393.16 o
   2   7  10       20.54       60.39     89.03 o
   3   7  10    17136.58    17634.05    372.57 o
   4   7  10      548.64      660.03    100.98 o
   5   7  10    51204.34    55694.07   1420.80 o
   6   7  10        9.11      126.73    114.36 o
   7   7  10     2801.40     3585.67    197.94 o
   8   7  10       65.09       40.56     77.00 o
   9   7  10    21032.32    22380.98    823.09 o
  10   7  10       47.19      140.17     90.11 o
  11   7  10     2407.87     2077.62    258.66 o
  12   7  10      177.77      119.12    210.54 o
  -7   8  10      243.84      741.00    289.54 o
  -6   8  10    16156.35    14741.18    930.20 o
  -5   8  10       79.35      -99.37    121.30 o
  -4   8  10    11769.61    11102.97    415.69 o
  -3   8  10     1482.66     1723.13    115.14 o
  -2   8  10     3449.20     3629.81    158.98 o
  -1   8  10      466.95      612.46     69.39 o
   0   8  10        6.11      -26.30    103.21 o
   1   8  10       90.49        4.77     69.34 o
   2   8  10     9301.66    10112.19    328.85 o
   3   8  10      141.35      103.52     90.03 o
   4   8  10    26428.85    26784.04   1048.55 o
   5   8  10      271.42      341.06    106.48 o
   6   8  10      485.14      641.49    101.04 o
   7   8  10     1023.98     1099.55    129.17 o
   8   8  10     6020.24     6620.58    307.23 o
   9   8  10        4.89      124.22    154.80 o
  10   8  10    16625.19    16872.82    806.05 o
  11   8  10     1588.37     1508.10    311.58 o
  12   8  10       70.04     -243.64    321.57 o
  -6   9  10     1291.16     1214.94    154.37 o
  -5   9  10     3855.25     3484.68    266.39 o
  -4   9  10      761.44      672.73     99.90 o
  -3   9  10      842.38      986.83    108.23 o
  -2   9  10      188.82      221.06     66.15 o
  -1   9  10       23.77      174.54     81.30 o
   0   9  10       11.66       28.46     73.20 o
   1   9  10      371.92      524.98     79.46 o
   2   9  10     1808.78     1323.26    304.21 o
   3   9  10    52322.48    51284.23   1227.26 o
   4   9  10      105.67       50.87     62.02 o
   5   9  10    40294.25    42164.81   1144.35 o
   6   9  10      914.91     1188.49    204.33 o
   7   9  10    49578.83    53796.85   1887.25 o
   8   9  10      123.52      137.43     90.27 o
   9   9  10    18691.59    18766.05    840.25 o
  10   9  10      182.83      -23.43    108.12 o
  11   9  10    19615.37    20352.98   1536.61 o
  12   9  10      447.90      452.80    246.07 o
  -6  10  10      126.46      128.07    138.50 o
  -5  10  10     2591.36     2543.62    247.11 o
  -4  10  10     4604.97     4078.09    213.98 o
  -3  10  10       64.10      223.37    103.06 o
  -2  10  10    15503.19    16156.75    477.55 o
  -1  10  10      426.54      628.35    100.13 o
   0  10  10     9037.98     9128.04    281.97 o
   1  10  10     3038.75     3206.56    151.50 o
   2  10  10       15.58       95.41    110.03 o
   3  10  10     4261.46     4321.02    249.98 o
   4  10  10     1328.84     1038.97    165.19 o
   5  10  10      343.95      491.02    100.93 o
   6  10  10    12080.55    12034.14    432.47 o
   7  10  10      181.98      278.95     65.71 o
   8  10  10    46462.42    48951.05   1684.61 o
   9  10  10        8.90      -73.05     48.70 o
  10  10  10    22568.50    22006.57   1595.27 o
  12  10  10    12939.70    14137.61   1551.95 o
  -5  11  10     7378.81     6677.55    520.52 o
  -4  11  10      476.52      317.01    123.70 o
  -3  11  10     1472.37     1273.44    156.60 o
  -2  11  10      387.47      299.40     89.10 o
  -1  11  10     4032.46     3892.45    209.45 o
   0  11  10     3943.61     3677.38    191.50 o
   1  11  10    70799.55    73711.45   2156.92 o
   2  11  10       92.16      178.33     73.24 o
   3  11  10    17927.18    18412.18    502.44 o
   4  11  10       36.35       61.88    102.06 o
   5  11  10     2630.05     2598.67    155.51 o
   6  11  10      768.01      785.45     85.52 o
   7  11  10     1875.25     1486.83    215.06 o
   8  11  10     2961.32     2805.61    391.90 o
   9  11  10     9551.87     9186.64    736.71 o
  10  11  10      595.22      379.15    315.53 o
  11  11  10       78.46      688.19    270.09 o
  -5  12  10       23.52       -9.92    137.04 o
  -4  12  10    40233.13    39657.19   2663.56 o
  -3  12  10      151.66      137.67    122.19 o
  -2  12  10     1065.88      966.70    115.96 o
  -1  12  10      597.18      789.47    154.79 o
   0  12  10    21093.62    21765.70    786.77 o
   1  12  10     1474.69     1272.66    155.39 o
   2  12  10     2509.88     2418.66    137.57 o
   3  12  10      171.85      221.47     99.05 o
   4  12  10      231.03      303.33    114.16 o
   5  12  10      972.27     1039.24    134.41 o
   6  12  10    62543.32    63483.08   2310.75 o
   7  12  10     1073.51     1233.14    239.61 o
   8  12  10    19723.36    21580.78   1415.64 o
   9  12  10      508.63      584.37    157.05 o
  10  12  10     1628.78     1287.83    260.20 o
  11  12  10       20.19      363.72    381.93 o
  -4  13  10      750.15      696.56    177.13 o
  -3  13  10     1356.60     1348.07    162.87 o
  -2  13  10      110.75        2.54    154.51 o
  -1  13  10      926.71     1034.12    135.06 o
   0  13  10       86.81      251.71     85.94 o
   1  13  10     1872.84     2030.71    209.05 o
   2  13  10      996.90      760.36    149.94 o
   3  13  10     6682.59     6734.67    316.06 o
   4  13  10      117.23      143.71    161.97 o
   5  13  10    30232.45    31002.30   1306.04 o
   6  13  10      664.10      701.67    162.16 o
   7  13  10    73082.30    77292.64   4354.54 o
   8  13  10        1.96      -77.67    171.32 o
   9  13  10      826.81     1133.17    249.67 o
  10  13  10      212.20     -138.31    180.03 o
  11  13  10     1862.83     1303.71    498.32 o
  -3  14  10        3.67      227.36    256.32 o
  -2  14  10     3316.04     3283.20    282.78 o
  -1  14  10       18.81     -100.23    128.70 o
   0  14  10     1491.94     1475.83    121.02 o
   1  14  10       24.17       38.93    183.64 o
   2  14  10     4330.25     4172.56    340.44 o
   3  14  10      769.09      644.27    165.58 o
   4  14  10     2017.30     2157.98    149.85 o
   5  14  10      603.18      924.41    377.19 o
   6  14  10     2192.02     2276.75    282.43 o
   7  14  10     1448.90     1609.56    230.49 o
   8  14  10     7173.86     6967.91    771.20 o
   9  14  10       59.04     -132.99    203.20 o
  10  14  10    10116.88     9315.51   1307.64 o
  -2  15  10       85.18      103.78    146.47 o
  -1  15  10      216.28       92.81    142.99 o
   0  15  10      397.87      621.55    139.25 o
   1  15  10      134.59      213.22    147.24 o
   2  15  10      141.17      143.05    161.19 o
   3  15  10    28338.87    26740.82   1473.99 o
   4  15  10      878.93      692.85    145.56 o
   5  15  10     4831.29     4447.55    335.20 o
   6  15  10      330.95      477.35    119.85 o
   7  15  10      164.64      227.86    189.92 o
   8  15  10      837.15      630.42    233.82 o
   9  15  10     7719.63     7908.25    783.26 o
  -1  16  10       50.23      211.19    291.06 o
   0  16  10     1989.38     2681.06    372.03 o
   1  16  10      131.85      229.04    137.12 o
   2  16  10    24886.62    24094.88   1353.35 o
   3  16  10       11.01      -76.95    126.32 o
   4  16  10    12803.80    11837.05   1712.01 o
   5  16  10      121.26      256.13    174.88 o
   6  16  10      145.10      246.49    231.10 o
   7  16  10       35.53      248.91    208.19 o
   8  16  10    24979.21    25175.29   2309.72 o
   0  17  10      128.06      288.26    216.45 o
   1  17  10      254.61       32.96    150.13 o
   2  17  10     1356.58     1517.27    205.55 o
   3  17  10    16513.26    14726.92   1234.13 o
   4  17  10        9.35     -118.13    461.11 o
   5  17  10      175.41      273.11    189.88 o
   6  17  10       32.00      -55.88    196.33 o
   7  17  10     3071.44     2123.70    342.93 o
   3  18  10      306.43       23.12    199.10 o
   4  18  10      215.73      454.71    218.11 o
  -2  -8  11       34.02      314.82    180.76 o
  -1  -8  11       45.38      -72.22    202.94 o
   0  -8  11       73.17      191.34    195.16 o
   1  -8  11      530.45      165.86    167.27 o
   2  -8  11      324.00      329.12    254.04 o
   3  -8  11        6.99       24.12    245.82 o
   4  -8  11     3128.56     3325.51    807.57 o
  -3  -7  11     8092.08     7064.60    596.24 o
  -2  -7  11        1.07     -111.29    115.74 o
  -1  -7  11    16330.77    15735.63    836.99 o
   0  -7  11      862.84      844.64    148.31 o
   1  -7  11    15485.81    15972.07   1160.42 o
   2  -7  11      182.04      118.57    102.07 o
   3  -7  11     2440.18     2802.81    627.69 o
   4  -7  11       13.02      248.75    160.31 o
   5  -7  11     8543.32     8354.03    661.15 o
   6  -7  11       97.27      318.48    168.34 o
  -4  -6  11      368.39      868.71    255.90 o
  -3  -6  11      878.42      954.38    195.11 o
  -2  -6  11      193.15      192.17    119.87 o
  -1  -6  11     2512.65     2613.08    238.82 o
   0  -6  11    36150.20    37031.47   2012.97 o
   1  -6  11       23.49      142.65     82.73 o
   2  -6  11     1306.44     1287.72    197.78 o
   3  -6  11     1295.86      965.75    320.78 o
   4  -6  11    15650.14    16349.32   1087.87 o
   5  -6  11        0.18        6.30    185.15 o
   6  -6  11     9685.29     9430.17    560.52 o
   7  -6  11     1279.73     1127.28    254.25 o
  -5  -5  11     8009.00     6735.09    517.21 o
  -4  -5  11      137.06       -8.43    130.88 o
  -3  -5  11    34707.52    33829.95   2052.19 o
  -2  -5  11     1281.23     1516.84    169.46 o
  -1  -5  11       48.66       82.75     78.78 o
   0  -5  11     3506.53     3550.86    225.16 o
   1  -5  11    11381.05    11806.14    505.65 o
   2  -5  11      552.15      570.82    101.86 o
   3  -5  11    10940.55    10748.27    535.97 o
   4  -5  11     1300.42     1338.76    554.12 o
   5  -5  11    44083.86    43199.93   2495.16 o
   6  -5  11      866.44      739.94    138.93 o
   7  -5  11    20202.06    19337.23   1107.19 o
   8  -5  11      168.80       33.57    197.19 o
  -5  -4  11      405.07      295.83    171.79 o
  -4  -4  11     2175.60     1797.08    356.30 o
  -3  -4  11        9.64       29.40     92.15 o
  -2  -4  11    12479.50    12712.13    427.52 o
  -1  -4  11      209.21      189.68     74.26 o
   0  -4  11    12561.74    13295.80    503.10 o
   1  -4  11       18.16     -131.26     87.50 o
   2  -4  11    33331.17    35432.15   1416.46 o
   3  -4  11      787.68      763.89     96.80 o
   4  -4  11       47.66       74.25     96.67 o
   5  -4  11     7501.43     7153.32    543.32 o
   6  -4  11     3527.82     3271.00    269.12 o
   7  -4  11      908.99      904.24    281.91 o
   8  -4  11     4554.48     4856.57    389.69 o
   9  -4  11        4.56      112.40    206.97 o
  -6  -3  11       69.47       50.69    236.38 o
  -5  -3  11     3288.58     2979.08    305.09 o
  -4  -3  11      263.56      480.57    141.87 o
  -3  -3  11     6717.68     6716.02    280.40 o
  -2  -3  11     1504.59     1457.84    114.31 o
  -1  -3  11      158.62      150.56     80.10 o
   0  -3  11     1416.69     1362.71    105.76 o
   1  -3  11    14245.08    13404.90    493.23 o
   2  -3  11       93.94      199.01     91.11 o
   3  -3  11    49498.04    52410.75   1903.84 o
   4  -3  11     1024.83      667.84    209.67 o
   5  -3  11     5857.20     5965.95    402.02 o
   6  -3  11        3.98      157.01    129.79 o
   7  -3  11     3358.45     3188.99    236.37 o
   8  -3  11      115.49      251.62    126.97 o
   9  -3  11       10.71      621.25    211.49 o
  -6  -2  11      382.30      660.15    275.76 o
  -5  -2  11      399.31      481.01    171.77 o
  -4  -2  11    10590.33     9679.71    495.13 o
  -3  -2  11      722.41      713.42     81.30 o
  -2  -2  11     9185.28     8676.88    278.51 o
  -1  -2  11     2731.27     2703.68    132.31 o
   0  -2  11    11403.02    10836.59    305.65 o
   1  -2  11       97.59       85.37     57.42 o
   2  -2  11     5190.77     4749.80    179.65 o
   3  -2  11      206.10      178.68     48.91 o
   4  -2  11    10880.41    10633.23    369.01 o
   5  -2  11       36.06      -83.13     55.42 o
   6  -2  11    10559.93     9989.88    443.53 o
   7  -2  11       16.30      -48.27    153.88 o
   8  -2  11    13359.46    13749.23    632.41 o
   9  -2  11     2576.21     2760.55    283.40 o
  10  -2  11      483.40      648.03    299.91 o
  -6  -1  11     1083.31     1485.97    530.91 o
  -5  -1  11      114.22      259.92    106.66 o
  -4  -1  11       69.58       58.40     58.31 o
  -3  -1  11     6629.94     6988.50    246.13 o
  -2  -1  11      150.56      201.20     89.91 o
  -1  -1  11    33493.08    33202.76    750.92 o
   0  -1  11      192.21      260.42     53.89 o
   1  -1  11    43067.83    43637.36    864.45 o
   2  -1  11       50.68      176.38     97.02 o
   3  -1  11    30059.79    30676.97    783.22 o
   4  -1  11     2429.48     2502.85    167.81 o
   5  -1  11      712.38      666.35     64.12 o
   6  -1  11      203.69      162.28     67.51 o
   7  -1  11      497.55      163.15    184.61 o
   8  -1  11        6.30      -71.80    161.66 o
   9  -1  11    27991.01    26831.93   1830.52 o
  10  -1  11        1.74     -143.25    142.68 o
  -7   0  11      236.81      247.93    197.40 o
  -6   0  11    14004.62    15426.23   1251.55 o
  -5   0  11      117.34      250.50    100.15 o
  -4   0  11      296.66      295.82     76.96 o
  -3   0  11       77.18       87.85     61.11 o
  -2   0  11     4162.52     4252.84    182.45 o
  -1   0  11     2040.64     1960.48    110.52 o
   0   0  11       70.29       73.21     74.50 o
   1   0  11     8796.34     9039.85    313.72 o
   2   0  11    17174.07    16651.13    493.70 o
   3   0  11      349.34      208.62     92.55 o
   4   0  11    51963.95    52108.82   1241.55 o
   5   0  11      554.63      648.33    112.69 o
   6   0  11    14702.41    14174.32    490.87 o
   7   0  11      273.44      305.79    134.57 o
   8   0  11    41302.26    43545.07   1535.67 o
   9   0  11      351.36      339.95    172.72 o
  10   0  11     1156.65      915.91    230.83 o
  11   0  11       68.40      248.93    160.41 o
  -7   1  11       20.65      229.26    291.98 o
  -6   1  11     1334.84      965.80    248.19 o
  -5   1  11     2085.60     1826.26    152.65 o
  -4   1  11      795.97      798.37     68.01 o
  -3   1  11      145.57      133.93     62.00 o
  -2   1  11       23.14      -31.23     51.39 o
  -1   1  11   133070.92   141692.00   2830.08 o
   0   1  11      596.47      567.34     86.54 o
   1   1  11    18850.09    18583.49    571.41 o
   2   1  11       58.92      -20.34     91.80 o
   3   1  11     2674.91     3021.25    213.19 o
   4   1  11       58.55       21.30     99.50 o
   5   1  11     6262.71     5868.15    257.72 o
   6   1  11     6119.90     5174.47    253.41 o
   7   1  11     2867.87     2178.34    162.92 o
   8   1  11     2834.51     2950.21    291.46 o
   9   1  11     1442.35     1044.87    153.42 o
  10   1  11      167.86       87.96    138.32 o
  11   1  11     2204.37     2030.24    299.90 o
  -7   2  11     1055.27      955.59    399.35 o
  -6   2  11    13589.28    12659.87   1559.24 o
  -5   2  11     2270.57     2034.36    169.25 o
  -4   2  11    28218.61    27907.77   1194.83 o
  -3   2  11      349.43      374.21     75.00 o
  -2   2  11     1798.97     2070.15    132.56 o
  -1   2  11     3909.87     4167.46    212.10 o
   0   2  11     4030.31     4181.47    204.18 o
   1   2  11     1716.94     1524.60    112.68 o
   2   2  11     1113.69     1369.61    120.36 o
   3   2  11      499.75      671.86    106.53 o
   4   2  11   102713.76   101084.27   2559.96 o
   5   2  11     1041.69      947.36    152.50 o
   6   2  11    35027.66    35112.97    942.12 o
   7   2  11     1835.34     1811.64    142.43 o
   8   2  11      653.44      799.31    139.98 o
   9   2  11       77.76       15.84    108.93 o
  10   2  11      822.78      563.20    156.16 o
  11   2  11       12.85       24.43    165.41 o
  -7   3  11      142.50      403.61    333.66 o
  -6   3  11     2521.06     2908.07    587.52 o
  -5   3  11    17827.81    15855.65   1005.83 o
  -4   3  11       99.39       47.84     51.72 o
  -3   3  11     3736.49     3712.66    192.19 o
  -2   3  11      769.05      611.58    165.87 o
  -1   3  11     4610.15     4769.25    240.18 o
   0   3  11     7039.23     8000.60    398.41 o
   1   3  11    25252.84    25862.11    740.99 o
   2   3  11     1397.12     1261.93    107.08 o
   3   3  11      185.75      155.92     68.92 o
   4   3  11     2385.41     2115.44    145.47 o
   5   3  11    40962.03    39314.62   1126.65 o
   6   3  11     1993.96     1792.07    194.52 o
   7   3  11    12592.57    11901.00    406.44 o
   8   3  11      103.85      154.80    127.43 o
   9   3  11     5230.40     5432.08    397.04 o
  10   3  11      832.38      521.78    213.49 o
  11   3  11      808.25      404.99    152.01 o
  12   3  11     2295.50     2291.55    304.20 o
  -7   4  11      770.83      986.14    386.61 o
  -6   4  11     5765.51     5282.34    744.23 o
  -5   4  11      349.88       50.50     87.25 o
  -4   4  11       44.91       21.17     51.17 o
  -3   4  11        4.85       56.32     90.79 o
  -2   4  11     3438.03     3090.41    140.34 o
  -1   4  11     2250.54     2275.95    110.19 o
   0   4  11    57185.41    56896.60   1090.76 o
   1   4  11     3629.68     3358.83    146.77 o
   2   4  11     8500.52     8273.25    258.94 o
   3   4  11     2527.24     2813.13    140.43 o
   4   4  11    54240.09    53087.72   1101.90 o
   5   4  11     4944.23     5283.64    239.61 o
   6   4  11     3476.25     3715.87    272.20 o
   7   4  11        9.57      -16.79    124.94 o
   8   4  11     4263.93     4207.92    203.19 o
   9   4  11       11.31        7.87     72.85 o
  10   4  11    40088.94    38200.20   1709.28 o
  11   4  11     1168.98     1047.06    205.07 o
  12   4  11    16449.89    16107.61   1190.21 o
  -7   5  11    10246.11    10808.96   1114.58 o
  -6   5  11       35.58      247.34    399.97 o
  -5   5  11    18969.30    17847.46   1027.14 o
  -4   5  11       19.45      -65.02     55.13 o
  -3   5  11     1105.66     1237.02     97.39 o
  -2   5  11     3061.82     3174.57    130.03 o
  -1   5  11    63736.94    66341.06   1333.22 o
   0   5  11      342.75      290.69     70.10 o
   1   5  11    43723.92    43632.93    848.25 o
   2   5  11     1348.47     1459.17     87.92 o
   3   5  11    27463.96    28141.63    627.40 o
   4   5  11      154.12      366.67     97.45 o
   5   5  11    13461.39    14147.38    328.45 o
   6   5  11     2050.52     2229.43    131.23 o
   7   5  11       93.73      122.32     78.24 o
   8   5  11     4012.09     4182.15    223.07 o
   9   5  11    22605.63    22590.68    764.69 o
  10   5  11     3453.18     3284.29    167.39 o
  11   5  11    12075.49    10465.97    437.81 o
  12   5  11       28.10      226.52    168.13 o
  -7   6  11       43.31      -58.41    340.11 o
  -6   6  11      998.67      920.92    122.77 o
  -5   6  11       31.24       13.62     69.67 o
  -4   6  11      377.47      376.77     89.78 o
  -3   6  11       27.69       22.44     71.56 o
  -2   6  11    16509.32    16341.67    432.13 o
  -1   6  11     4304.49     4326.98    152.02 o
   0   6  11    41436.71    41801.94    975.03 o
   1   6  11      366.92      294.17     94.12 o
   2   6  11    75878.77    77607.14   1398.07 o
   3   6  11      134.38      213.15     88.11 o
   4   6  11    42648.20    45790.91   1177.96 o
   5   6  11      209.99      119.69     81.07 o
   6   6  11    46334.88    51838.08   1316.93 o
   7   6  11        7.48       19.67     74.27 o
   8   6  11    27151.15    28183.93   1080.18 o
   9   6  11       15.36       21.77     95.03 o
  10   6  11     2476.71     1939.99    235.97 o
  11   6  11      253.88      285.84    158.55 o
  12   6  11      509.42      574.03    311.80 o
  -6   7  11        4.45       42.26    107.09 o
  -5   7  11      104.98      -10.92    164.88 o
  -4   7  11      401.57      301.73     86.64 o
  -3   7  11       92.83      238.58     76.87 o
  -2   7  11      220.15      186.23     75.18 o
  -1   7  11     4237.30     4296.78    172.34 o
   0   7  11      360.68      527.40     88.46 o
   1   7  11    13277.10    13337.91    509.11 o
   2   7  11      564.56      638.46    106.89 o
   3   7  11       42.54      163.07    114.88 o
   4   7  11     4386.64     4884.00    266.05 o
   5   7  11     2047.68     1905.02    203.36 o
   6   7  11      750.14      960.51    119.92 o
   7   7  11    27543.94    29192.86    877.28 o
   8   7  11      120.41      258.90    114.15 o
   9   7  11    14888.06    15884.58    578.82 o
  10   7  11       23.83      -40.97    135.12 o
  11   7  11     2943.99     3079.79    334.25 o
  12   7  11      439.71     1086.57    408.22 o
  -6   8  11      909.60      742.94    154.15 o
  -5   8  11     1511.09     1485.48    170.92 o
  -4   8  11     1729.03     1537.31    135.79 o
  -3   8  11      147.19       85.62     90.06 o
  -2   8  11    37844.49    38321.03    927.54 o
  -1   8  11      402.64      380.88     75.65 o
   0   8  11     6651.29     6434.03    202.65 o
   1   8  11     1862.49     2023.28    125.63 o
   2   8  11     2349.44     2838.01    184.12 o
   3   8  11        8.65     -107.52    104.85 o
   4   8  11     2158.12     2547.68    159.81 o
   5   8  11      300.63      427.14    105.35 o
   6   8  11    34342.59    36803.27   1046.87 o
   7   8  11     1603.93     1368.48    168.93 o
   8   8  11    22703.17    24897.67   1019.30 o
   9   8  11        6.71       47.39    120.82 o
  10   8  11     4240.92     4047.80    378.90 o
  11   8  11        4.44      -21.38    252.05 o
  12   8  11       83.51     -107.77    260.41 o
  -6   9  11     1937.25     1338.10    193.29 o
  -5   9  11    19802.01    20117.62   1318.38 o
  -4   9  11      127.81       13.09    159.76 o
  -3   9  11    12021.00    11872.28    403.15 o
  -2   9  11       62.18      154.30     86.96 o
  -1   9  11    12839.80    12882.70    343.68 o
   0   9  11      577.53      748.47     78.34 o
   1   9  11      429.45      412.45    114.95 o
   2   9  11      811.52      703.65    115.55 o
   3   9  11     4651.46     4991.33    234.90 o
   4   9  11     1757.77     1534.57    125.44 o
   5   9  11     9810.00    10562.02    375.52 o
   6   9  11     3422.78     3611.56    227.54 o
   7   9  11     1665.43     1969.01    177.11 o
   8   9  11       29.00     -134.59     89.73 o
   9   9  11     8930.36     8988.77    462.97 o
  10   9  11     2712.64     2644.62    263.50 o
  11   9  11     3233.61     3202.51    823.55 o
  12   9  11      118.04     -169.51    340.23 o
  -5  10  11     1128.07     1023.96    193.09 o
  -4  10  11     1022.90      864.76    217.11 o
  -3  10  11       25.72      186.69     90.55 o
  -2  10  11    21973.38    22156.25    748.68 o
  -1  10  11     1419.08     1551.77    154.50 o
   0  10  11    50517.27    52070.81   1513.80 o
   1  10  11      189.18      140.16    114.44 o
   2  10  11    83102.76    84283.34   2193.32 o
   3  10  11      548.07      573.26    135.65 o
   4  10  11    61054.23    63970.65   2542.06 o
   5  10  11      521.09      635.15     71.10 o
   6  10  11      601.86      689.03     85.49 o
   7  10  11     1422.26     1212.99    153.22 o
   8  10  11     4878.58     5182.73    307.93 o
   9  10  11      955.46      817.38    122.51 o
  10  10  11     9170.57     8840.26    672.03 o
  11  10  11      528.09      458.91    229.49 o
  -5  11  11     6502.49     5774.65    502.81 o
  -4  11  11       62.22       33.76    204.90 o
  -3  11  11      160.87      292.46     89.03 o
  -2  11  11      120.98      246.18     98.76 o
  -1  11  11     1800.47     1807.00    132.70 o
   0  11  11     6595.37     6545.69    298.10 o
   1  11  11     7747.16     7811.50    311.39 o
   2  11  11     2583.27     2410.99    127.21 o
   3  11  11    36759.11    37568.00   1412.08 o
   4  11  11       93.29      189.45    101.78 o
   5  11  11    41049.32    40933.60   1416.50 o
   6  11  11      115.57      339.89    117.50 o
   7  11  11    70424.51    75273.12   3473.95 o
   8  11  11      274.19      252.48     93.36 o
   9  11  11    23357.03    25956.59   2892.84 o
  10  11  11     1028.77     1273.46    486.43 o
  11  11  11     3329.45     3183.28    547.75 o
  -4  12  11     1296.10     1157.67    187.65 o
  -3  12  11      289.45      293.88    120.96 o
  -2  12  11    26340.89    25127.61    971.72 o
  -1  12  11        4.62     -109.32    123.57 o
   0  12  11    49720.51    50417.05   2135.52 o
   1  12  11      416.60      749.85    175.50 o
   2  12  11       50.44      182.52    113.19 o
   3  12  11       41.41       46.72     94.29 o
   4  12  11    20609.26    19594.22    845.28 o
   5  12  11     1488.11     1585.39    157.77 o
   6  12  11     9156.03     9262.94    445.18 o
   7  12  11     1836.47     1961.09    243.01 o
   8  12  11      477.94      518.26    278.26 o
   9  12  11      563.88      527.13    217.75 o
  10  12  11    18484.76    18126.11   1725.26 o
  11  12  11       82.04      112.46    399.43 o
  -4  13  11      257.39      110.43    149.31 o
  -3  13  11     5187.12     5041.82    378.78 o
  -2  13  11      591.92      480.61    143.53 o
  -1  13  11       23.58      -12.85     80.95 o
   0  13  11        3.15      -21.59    120.19 o
   1  13  11      556.88      884.14    129.33 o
   2  13  11      169.64      155.53    141.48 o
   3  13  11     6601.02     6858.93    303.12 o
   4  13  11       66.16      112.95    121.04 o
   5  13  11     8767.42     8802.92    439.95 o
   6  13  11     1828.64     1818.02    250.82 o
   7  13  11     1122.51     1216.05    202.64 o
   8  13  11      139.62      257.15    172.67 o
   9  13  11     5033.78     4389.18    486.50 o
  10  13  11       96.63      157.83    216.58 o
  -3  14  11      238.38       54.91    172.75 o
  -2  14  11     3571.52     3392.68    354.27 o
  -1  14  11      807.56      298.39    289.62 o
   0  14  11    10608.43    10584.65    666.34 o
   1  14  11      327.26      326.21    228.51 o
   2  14  11     1465.86     1252.27    291.18 o
   3  14  11      134.63      189.44    113.11 o
   4  14  11    22870.18    23307.87   1520.85 o
   5  14  11       52.50      120.53    160.63 o
   6  14  11     6670.86     6617.51    660.01 o
   7  14  11        0.82        9.19    168.41 o
   8  14  11      702.80     1406.77    414.27 o
   9  14  11       17.25       -4.39    226.73 o
  10  14  11     4767.25     2266.00    604.86 o
  -2  15  11      228.51      177.10    179.32 o
  -1  15  11     3244.59     3054.75    324.45 o
   0  15  11       24.89     -193.99    135.11 o
   1  15  11     6050.50     5922.13    439.29 o
   2  15  11        3.38      -92.30    166.79 o
   3  15  11    25555.37    25486.48   1556.01 o
   4  15  11     1143.71     1077.83    181.36 o
   5  15  11    12406.05    11720.01    828.17 o
   6  15  11      596.23      474.39    403.12 o
   7  15  11        5.84     -270.36    265.09 o
   8  15  11     1198.94      750.23    593.89 o
   9  15  11    16839.73    19396.31   1330.57 o
  -1  16  11      241.86      279.82    176.86 o
   0  16  11    18248.05    18592.91   1412.71 o
   1  16  11     1533.92      866.24    202.60 o
   2  16  11     1424.90     1844.51    241.04 o
   3  16  11     1830.08     1681.78    246.67 o
   4  16  11      106.88      313.75    214.10 o
   5  16  11        0.50     -248.14    300.67 o
   6  16  11    21109.54    22044.37   1707.44 o
   7  16  11        1.78       63.46    311.73 o
   8  16  11    29676.85    29310.37   2124.88 o
   1  17  11    30422.28    31506.11   2311.52 o
   2  17  11      308.18      423.15    141.81 o
   3  17  11     7720.97     7221.39    800.61 o
   4  17  11     1239.79     1318.45    611.78 o
   5  17  11    16793.23    15301.94   1170.97 o
   6  17  11      466.76      597.63    249.60 o
   7  17  11      173.69       58.99    620.02 o
  -1  -7  12     1912.29     1835.11    210.16 o
   0  -7  12     2565.40     2349.81    208.44 o
   1  -7  12     1134.93     1528.29    240.36 o
   2  -7  12     1449.45     1430.43    242.47 o
   3  -7  12       70.24      163.58    266.18 o
   4  -7  12      282.96      278.28    260.11 o
  -3  -6  12       31.16      124.96    144.97 o
  -2  -6  12    11384.52    10200.32    970.47 o
  -1  -6  12     3326.98     2738.82    291.40 o
   0  -6  12     4077.44     4158.42    265.63 o
   1  -6  12     1138.96     1118.96    147.52 o
   2  -6  12      547.52      412.53     95.92 o
   3  -6  12      249.48      371.22    263.64 o
   4  -6  12       60.86       26.51    171.18 o
   5  -6  12      350.42      606.74    222.59 o
   6  -6  12     1684.52     1406.99    372.17 o
  -3  -5  12    11278.19     9953.76    869.83 o
  -2  -5  12     2655.72     2804.52    449.42 o
  -1  -5  12    11147.18    10556.47    602.45 o
   0  -5  12       28.94      -73.86    130.36 o
   1  -5  12    34162.50    34683.33   1603.70 o
   2  -5  12      887.53      703.13    118.54 o
   3  -5  12     5928.22     5815.41    501.16 o
   4  -5  12     2267.08     1993.26    292.13 o
   5  -5  12       18.22     -266.54    177.69 o
   6  -5  12     3479.83     3041.30    336.43 o
   7  -5  12      300.85      142.88    188.57 o
  -4  -4  12      883.86      782.08    187.00 o
  -3  -4  12     4181.08     3761.26    386.94 o
  -2  -4  12     4508.74     4140.54    395.59 o
  -1  -4  12     2214.67     2038.37    173.41 o
   0  -4  12    15885.39    14774.15    654.95 o
   1  -4  12       29.77       75.36     74.20 o
   2  -4  12     5057.21     5042.83    314.32 o
   3  -4  12     1699.83     1571.62    278.89 o
   4  -4  12    28463.54    30703.20   2022.93 o
   5  -4  12      658.95      548.28    198.59 o
   6  -4  12    39454.27    39277.90   2506.72 o
   7  -4  12      339.57      783.94    325.71 o
   8  -4  12      996.46      939.10    445.66 o
  -5  -3  12      597.13      361.62    194.91 o
  -4  -3  12      260.09      389.31    155.25 o
  -3  -3  12     5395.17     5329.54    387.62 o
  -2  -3  12      277.49      134.65    123.73 o
  -1  -3  12    21049.87    21086.66    819.60 o
   0  -3  12       77.26      -49.80     93.13 o
   1  -3  12     6566.58     6586.64    283.54 o
   2  -3  12     5047.74     4824.04    217.41 o
   3  -3  12       71.83      121.43    173.32 o
   4  -3  12     6299.48     5597.96    414.55 o
   5  -3  12      531.06      416.78     86.55 o
   6  -3  12       18.54      134.44    193.87 o
   7  -3  12      327.18      216.76    195.68 o
   8  -3  12       65.00      -14.87    164.07 o
   9  -3  12     3046.34     2438.71    256.55 o
  -5  -2  12       77.14       14.84    126.96 o
  -4  -2  12     7043.97     7361.37    646.79 o
  -3  -2  12       17.74      -15.71    131.26 o
  -2  -2  12     1013.43     1124.10    116.80 o
  -1  -2  12       41.26      -29.31     64.42 o
   0  -2  12    10663.05    10278.50    380.56 o
   1  -2  12        9.76        0.95     50.52 o
   2  -2  12     7864.13     7980.29    401.57 o
   3  -2  12      118.07      301.00    120.09 o
   4  -2  12    12562.10    12716.61    541.19 o
   5  -2  12      298.49      262.47     60.03 o
   6  -2  12    26361.27    29022.80   1590.82 o
   7  -2  12        6.63       90.51    171.63 o
   8  -2  12      132.87      -58.46    223.96 o
   9  -2  12     1116.42     1234.40    277.43 o
  -5  -1  12      879.30      994.67    157.82 o
  -4  -1  12       25.55      -22.18    133.62 o
  -3  -1  12      182.67      229.05    115.93 o
  -2  -1  12      921.73      851.92     97.24 o
  -1  -1  12    17258.26    16096.54    634.07 o
   0  -1  12       64.45       -1.63     58.69 o
   1  -1  12       70.10      130.44     44.36 o
   2  -1  12      802.50      862.83    133.41 o
   3  -1  12     4237.10     4654.84    465.04 o
   4  -1  12      611.59      434.73    145.49 o
   5  -1  12      467.26       82.29    156.14 o
   6  -1  12       26.40      154.47    171.82 o
   7  -1  12     8011.97     8304.65    776.62 o
   8  -1  12     1323.01     1144.91    213.25 o
   9  -1  12     9241.37     9229.21    547.96 o
  10  -1  12      178.75      320.90    221.90 o
  -6   0  12      603.74      774.29    345.77 o
  -5   0  12     1290.79     1001.95    150.99 o
  -4   0  12     9752.73     8936.33    501.89 o
  -3   0  12       93.98      219.48    102.42 o
  -2   0  12     9829.35    10496.21    434.65 o
  -1   0  12      963.56      875.07     80.66 o
   0   0  12    46189.03    46544.15   1114.49 o
   1   0  12      185.08      144.90     96.02 o
   2   0  12    21900.56    21606.45    784.27 o
   3   0  12      453.01      298.83    127.31 o
   4   0  12    14493.67    13953.69    561.11 o
   5   0  12      449.91      233.96    102.36 o
   6   0  12    10513.08    11491.65    726.23 o
   7   0  12     1731.43     1900.81    247.07 o
   8   0  12     6984.26     7298.24    503.43 o
   9   0  12      103.29      -82.77    180.85 o
  10   0  12      661.45      718.07    207.96 o
  -6   1  12      270.08      -92.98    285.34 o
  -5   1  12    15167.33    14523.50    936.98 o
  -4   1  12        8.43       20.12     67.92 o
  -3   1  12      529.91      440.94     69.50 o
  -2   1  12     6971.19     6672.82    307.59 o
  -1   1  12      823.83      931.15    121.30 o
   0   1  12    13022.06    13409.51    425.43 o
   1   1  12     3590.20     3484.43    181.10 o
   2   1  12       77.61      193.80     87.72 o
   3   1  12     6918.73     6386.03    271.00 o
   4   1  12      403.52      278.22    108.08 o
   5   1  12    60072.48    62176.52   2097.18 o
   6   1  12      216.45      105.88    100.30 o
   7   1  12    19902.92    19238.98    868.94 o
   8   1  12      184.50      253.24    137.71 o
   9   1  12    10513.07    10739.78    593.13 o
  10   1  12     1043.69      869.11    227.86 o
  11   1  12      114.97      544.35    216.40 o
  -6   2  12      891.97     1737.11    413.59 o
  -5   2  12       13.36     -108.32    133.43 o
  -4   2  12    46458.25    42930.64   2777.62 o
  -3   2  12       75.02      110.05    118.23 o
  -2   2  12    27344.56    27409.08   1023.90 o
  -1   2  12     1441.69     1664.72    149.93 o
   0   2  12    37112.48    39440.26   1064.68 o
   1   2  12        9.62     -127.42     84.94 o
   2   2  12     7771.55     7572.64    316.51 o
   3   2  12     1590.23     1891.20    216.06 o
   4   2  12    11200.04    10454.59    406.87 o
   5   2  12    12858.30    13101.23    472.50 o
   6   2  12     7572.65     6549.13    319.79 o
   7   2  12     1435.80     1386.87    171.74 o
   8   2  12     7075.93     6484.87    421.07 o
   9   2  12       39.04       79.87    158.27 o
  10   2  12     8681.63     7704.83    539.36 o
  11   2  12      350.62      444.74    207.34 o
  -6   3  12      498.23      556.78    329.65 o
  -5   3  12     2395.11     2107.28    241.52 o
  -4   3  12     1014.39      912.22    145.12 o
  -3   3  12      102.00       90.89    108.87 o
  -2   3  12      701.49      822.95    101.15 o
  -1   3  12     4982.29     4957.00    272.14 o
   0   3  12      397.19      329.28     96.57 o
   1   3  12    38670.79    38231.16   1074.46 o
   2   3  12       19.37        7.37     94.39 o
   3   3  12    12325.09    12030.34    427.62 o
   4   3  12     3897.44     4200.63    280.47 o
   5   3  12    37880.03    36437.16   1035.28 o
   6   3  12     1779.53     1809.40    230.56 o
   7   3  12      393.18      607.96    140.08 o
   8   3  12       85.73      232.56    162.36 o
   9   3  12     1766.49     1910.77    273.16 o
  10   3  12      462.35      426.50    172.76 o
  11   3  12    12625.96    10695.35    839.95 o
  -6   4  12     2413.25     2847.67    589.73 o
  -5   4  12       48.47      504.90    297.62 o
  -4   4  12    16892.14    15823.50    856.73 o
  -3   4  12      395.09      301.46    143.78 o
  -2   4  12     4016.07     3934.61    207.74 o
  -1   4  12      985.03     1091.05    118.10 o
   0   4  12     2498.71     3093.69    166.09 o
   1   4  12      538.77      472.36     90.76 o
   2   4  12    19769.89    19243.84    547.72 o
   3   4  12     1038.76     1145.20    103.55 o
   4   4  12    52319.40    51396.53   1250.88 o
   5   4  12       24.26      105.47     76.21 o
   6   4  12    13600.29    12777.65    449.78 o
   7   4  12       38.55      229.64    138.43 o
   8   4  12    10021.84     9301.59    543.07 o
   9   4  12     1657.19     1766.72    181.86 o
  10   4  12    13229.93    11304.43    564.05 o
  11   4  12     1143.45     1013.15    204.52 o
  12   4  12    28886.86    28084.33   2478.89 o
  -6   5  12      464.95      489.73    351.62 o
  -5   5  12      161.58      192.81    103.83 o
  -4   5  12     3256.84     2920.42    236.17 o
  -3   5  12     5608.96     5415.97    211.58 o
  -2   5  12      516.57      418.96     82.16 o
  -1   5  12     3710.73     3820.51    160.03 o
   0   5  12     1893.34     1564.11    132.48 o
   1   5  12    46830.96    48234.32   1056.08 o
   2   5  12     2041.53     1952.11    167.38 o
   3   5  12       79.96      275.40    127.76 o
   4   5  12      147.48       78.29    125.48 o
   5   5  12      499.97      510.15    127.40 o
   6   5  12     1248.12     1414.96    140.31 o
   7   5  12     8251.33     8077.94    489.97 o
   8   5  12        4.89       62.61     86.43 o
   9   5  12    24294.37    23574.11    941.41 o
  10   5  12     2287.36     1891.75    156.28 o
  11   5  12     4041.26     4062.82    345.40 o
  12   5  12     1231.24      824.12    239.20 o
  -6   6  12    11689.78    10270.43    899.41 o
  -5   6  12      598.86      456.36    168.61 o
  -4   6  12      729.23      717.78    112.56 o
  -3   6  12      145.17      -63.09     85.09 o
  -2   6  12     9597.21     9561.31    315.32 o
  -1   6  12      602.90      710.49    119.03 o
   0   6  12    32741.24    32511.76    835.74 o
   1   6  12     7989.16     8386.14    360.31 o
   2   6  12     1276.41     1371.82    119.98 o
   3   6  12        5.65      101.60     45.44 o
   4   6  12     6563.08     6909.34    236.29 o
   5   6  12     2434.03     2438.43    124.62 o
   6   6  12    77227.26    81378.04   2090.12 o
   7   6  12      935.79      999.40    116.44 o
   8   6  12     2763.18     2915.24    188.51 o
   9   6  12      132.06      158.15    106.66 o
  10   6  12     8513.92     7825.62    467.33 o
  11   6  12      411.72      349.90    258.62 o
  12   6  12      288.57       70.27    271.66 o
  -6   7  12     2135.53     1909.60    205.01 o
  -5   7  12      101.88      139.15    248.50 o
  -4   7  12      345.70      333.32    140.47 o
  -3   7  12    30404.33    31676.96   1237.46 o
  -2   7  12      341.98      359.96     84.79 o
  -1   7  12    50221.01    51158.97   1452.65 o
   0   7  12     1478.78     1349.89     97.76 o
   1   7  12     3546.36     3535.71    170.60 o
   2   7  12     2870.72     3272.31    184.29 o
   3   7  12     8023.58     8118.70    303.53 o
   4   7  12      370.31      317.19    124.89 o
   5   7  12    49861.51    54758.88   1658.88 o
   6   7  12     2344.06     2383.90    159.77 o
   7   7  12      286.69      550.54    128.94 o
   8   7  12      234.54      343.44    111.39 o
   9   7  12      178.26       66.92    113.34 o
  10   7  12      234.23      203.21    132.21 o
  11   7  12    10588.88    11608.01    870.67 o
  12   7  12       87.94      129.33    397.49 o
  -5   8  12     1161.80      885.38    181.87 o
  -4   8  12      408.84      479.21    164.48 o
  -3   8  12      742.14      439.55    134.83 o
  -2   8  12     1004.85     1058.28    136.94 o
  -1   8  12     4720.15     4642.50    352.48 o
   0   8  12    24048.43    23894.30    687.80 o
   1   8  12       48.32       -1.83     75.36 o
   2   8  12    31167.17    32313.69   1015.28 o
   3   8  12     1007.55     1079.47    148.88 o
   4   8  12    13306.22    14869.49    424.25 o
   5   8  12      607.98      713.90    114.69 o
   6   8  12     1556.61     1697.18    166.18 o
   7   8  12     3612.93     3685.73    216.03 o
   8   8  12    10714.84    11438.59    477.38 o
   9   8  12       10.85      -59.58    103.39 o
  10   8  12     1186.98      776.65    173.04 o
  11   8  12        2.60     -109.84    185.08 o
  12   8  12     1126.69     1385.72    349.02 o
  -5   9  12    36232.61    32667.13   2375.26 o
  -4   9  12      974.23      972.89    181.13 o
  -3   9  12     1115.52     1199.53    142.14 o
  -2   9  12     3199.41     2892.06    197.05 o
  -1   9  12     6136.52     6096.26    272.89 o
   0   9  12     2762.29     2727.77    159.99 o
   1   9  12      573.59      659.42    106.00 o
   2   9  12      226.15      260.70    109.74 o
   3   9  12     1008.54     1131.60    141.18 o
   4   9  12     2211.24     2441.42    157.19 o
   5   9  12    58351.25    63629.50   1911.04 o
   6   9  12     2849.66     3146.85    185.37 o
   7   9  12    25458.27    27310.91   1204.36 o
   8   9  12     1011.79     1254.04    136.04 o
   9   9  12      397.64      407.58    108.86 o
  10   9  12       79.05       53.44    152.77 o
  11   9  12      131.31      134.92    208.90 o
  12   9  12       26.76      367.11    313.36 o
  -5  10  12      216.50       84.41    133.98 o
  -4  10  12     8538.47     8059.97    559.56 o
  -3  10  12        1.63       85.85     94.94 o
  -2  10  12      488.35      364.75     92.95 o
  -1  10  12      747.91      716.60    116.72 o
   0  10  12     6378.67     5779.55    267.47 o
   1  10  12     3330.60     3368.15    268.91 o
   2  10  12    25894.48    27332.19    942.69 o
   3  10  12     3729.60     4085.11    253.63 o
   4  10  12     3544.90     3457.12    230.46 o
   5  10  12     3223.09     3201.10    213.87 o
   6  10  12    51941.93    59233.77   1745.53 o
   7  10  12      494.03      435.54    134.12 o
   8  10  12     1142.97     1352.63    159.58 o
   9  10  12        7.23      126.01    144.81 o
  10  10  12     2373.86     1864.49    254.68 o
  11  10  12     1864.64     1964.69    335.30 o
  -4  11  12       20.23      186.69    196.52 o
  -3  11  12     4411.68     3809.81    377.78 o
  -2  11  12      133.93      208.52     87.25 o
  -1  11  12    28865.55    29006.57   1120.05 o
   0  11  12        0.45      -33.22     87.00 o
   1  11  12    59105.74    61391.52   2057.82 o
   2  11  12       79.86     -134.86     89.90 o
   3  11  12     5376.05     5456.14    250.25 o
   4  11  12     1317.86     1611.34    195.22 o
   5  11  12      120.09      184.97    117.84 o
   6  11  12     3725.96     3895.91    299.77 o
   7  11  12    22756.14    24131.60    806.99 o
   8  11  12      298.64      339.21    100.03 o
   9  11  12      415.71      778.38    216.59 o
  10  11  12      282.01      414.54    223.42 o
  11  11  12    46005.16    46682.77   6642.16 o
  -4  12  12     3595.56     3294.68    353.87 o
  -3  12  12      805.13      702.21    203.36 o
  -2  12  12      543.81      520.55    127.57 o
  -1  12  12     3724.49     3627.96    240.66 o
   0  12  12    13104.37    13754.31    716.70 o
   1  12  12      312.64      267.57    103.77 o
   2  12  12    14612.41    14650.67    545.83 o
   3  12  12     1052.64     1140.18    172.07 o
   4  12  12    21981.72    23765.57   1840.86 o
   5  12  12      413.82      318.10     84.35 o
   6  12  12    18078.37    17619.66   1071.26 o
   7  12  12      491.18      431.54    154.44 o
   8  12  12      361.34       58.80    311.43 o
   9  12  12      705.14      886.21    230.82 o
  10  12  12     6425.22     6973.95    576.89 o
  11  12  12     1244.61      887.37    356.64 o
  -3  13  12     3874.08     3946.14    407.00 o
  -2  13  12      451.06      515.90    166.22 o
  -1  13  12     5645.60     4722.01    396.51 o
   0  13  12       16.29     -194.55    132.61 o
   1  13  12    24948.01    25119.78   1251.10 o
   2  13  12       49.75     -115.76     77.17 o
   3  13  12    13629.52    13376.93    671.71 o
   4  13  12      789.06      820.92    206.55 o
   5  13  12     5075.16     5370.08    379.19 o
   6  13  12      287.56      424.78    153.93 o
   7  13  12    13751.24    15756.20   1216.19 o
   8  13  12       18.36     -207.22    258.49 o
   9  13  12     2476.68     2050.50    750.01 o
  10  13  12       14.83      106.43    214.71 o
  -2  14  12        1.70      -48.02    127.51 o
  -1  14  12      416.76      422.98    166.46 o
   0  14  12     2298.58     2259.18    259.97 o
   1  14  12     2515.78     2005.47    233.65 o
   2  14  12     6260.76     7232.25    412.02 o
   3  14  12      565.49      880.20    188.40 o
   4  14  12      413.10      917.04    200.99 o
   5  14  12      242.88      173.36     95.68 o
   6  14  12     4949.78     5211.82    559.57 o
   7  14  12      328.14      278.49    409.98 o
   8  14  12      258.17      634.45    240.73 o
   9  14  12      372.43      225.81    244.49 o
  10  14  12      335.92      159.33    292.81 o
  -1  15  12     2182.82     2244.37    389.42 o
   0  15  12      349.64      362.73    200.94 o
   1  15  12      214.66      202.09    141.74 o
   2  15  12     1153.00     1326.18    221.95 o
   3  15  12     5440.29     5950.21    437.43 o
   4  15  12       91.47      138.20    130.41 o
   5  15  12     3108.11     3161.75    406.46 o
   6  15  12      493.95      257.86    923.64 o
   7  15  12    49877.54    54360.76   5155.06 o
   8  15  12      126.59      100.03    219.15 o
   9  15  12     4149.81     4606.61    504.48 o
   0  16  12    26222.17    26253.67   1376.51 o
   1  16  12      812.07     1061.90    193.40 o
   2  16  12    14660.45    13858.36    838.95 o
   3  16  12      411.97       63.28    191.95 o
   4  16  12     2197.12     1773.74    345.41 o
   5  16  12     1823.51      924.14    363.11 o
   6  16  12      330.88      536.82    684.99 o
   7  16  12     2509.22     2267.20    339.81 o
   8  16  12        3.95       80.86    340.24 o
   2  17  12      156.29      -55.34    484.51 o
   3  17  12    14308.15    14272.11   1601.65 o
   4  17  12      128.71      458.69    236.98 o
   5  17  12    55175.88    57880.90   4107.99 o
   6  17  12      263.04      210.01    359.06 o
   0  -6  13     3612.00     3260.09    342.55 o
   1  -6  13      438.38      440.12    248.18 o
   2  -6  13    15560.59    14501.23   1223.10 o
   3  -6  13     1114.62      943.35    306.23 o
   4  -6  13      553.95      523.48    289.86 o
  -2  -5  13     2132.75     1922.13    278.30 o
  -1  -5  13     1660.23     1425.96    324.99 o
   0  -5  13      492.36       -0.10    315.10 o
   1  -5  13     2478.83     2260.03    267.07 o
   2  -5  13      710.84      599.43    206.64 o
   3  -5  13      741.73      413.82    229.32 o
   4  -5  13      555.48      434.53    211.07 o
   5  -5  13     5805.16     6160.68    556.56 o
   6  -5  13        4.92       36.19    260.99 o
  -3  -4  13       33.01      115.71    155.58 o
  -2  -4  13    43025.02    42128.01   3839.90 o
  -1  -4  13     1779.73     1610.74    226.92 o
   0  -4  13       34.32      150.13    137.20 o
   1  -4  13       91.46      -26.64    145.60 o
   2  -4  13     1392.49     1398.50    214.35 o
   3  -4  13     2908.64     2610.33    341.79 o
   4  -4  13      415.50      790.45    225.69 o
   5  -4  13     1745.32     1427.86    248.62 o
   6  -4  13      353.46      364.60    306.46 o
   7  -4  13      327.28      254.19    185.52 o
  -4  -3  13     1097.98     1118.52    217.72 o
  -3  -3  13    16156.22    16588.46   1417.27 o
  -2  -3  13       10.08      -55.06    141.15 o
  -1  -3  13     6167.21     5935.26    407.03 o
   0  -3  13      688.15      665.84    105.75 o
   1  -3  13     1955.80     1904.40    157.92 o
   2  -3  13       19.11      131.87     87.18 o
   3  -3  13    77272.04    81093.13   4990.72 o
   4  -3  13       19.85       18.66    185.41 o
   5  -3  13     1761.30     1240.48    221.98 o
   6  -3  13       20.47      112.16    155.21 o
   7  -3  13     6296.19     6425.60    618.29 o
   8  -3  13      489.10      462.97    192.97 o
  -4  -2  13     5257.24     4913.06    407.31 o
  -3  -2  13      834.18      399.89    168.23 o
  -2  -2  13    22383.44    21582.48   1344.84 o
  -1  -2  13      134.39      298.80    119.46 o
   0  -2  13     6662.94     6110.80    329.30 o
   1  -2  13     1753.95     1650.74    170.47 o
   2  -2  13     2172.41     1968.51    206.33 o
   3  -2  13     1680.47     1496.72    204.21 o
   4  -2  13     1162.68     1373.46    249.46 o
   5  -2  13     1305.58     1120.15    220.86 o
   6  -2  13     4932.86     4751.07    410.45 o
   7  -2  13      258.43      351.53    199.91 o
   8  -2  13     2258.06     1743.58    252.62 o
   9  -2  13      231.09      494.99    199.54 o
  -4  -1  13      654.36      520.80    227.30 o
  -3  -1  13        9.01       81.67    139.58 o
  -2  -1  13     2638.96     2761.65    298.85 o
  -1  -1  13      385.78      670.33    122.75 o
   0  -1  13     1939.93     2187.58    169.16 o
   1  -1  13     8503.11     7603.95    688.86 o
   2  -1  13        0.01       15.39    128.90 o
   3  -1  13    25056.89    24224.52   1135.41 o
   4  -1  13     1439.11     1279.34    341.87 o
   5  -1  13     7770.84     9497.55    545.53 o
   6  -1  13     1775.47     1586.81    363.00 o
   7  -1  13      801.22     1047.28    326.35 o
   8  -1  13      595.05      746.60    257.71 o
   9  -1  13      196.80      352.37    198.09 o
  -5   0  13      148.60      211.94    137.68 o
  -4   0  13     8947.02     8068.34    809.16 o
  -3   0  13       34.10      152.14    175.86 o
  -2   0  13      486.99      577.68    160.46 o
  -1   0  13     5203.60     5416.34    297.48 o
   0   0  13     1833.44     2060.20    196.84 o
   1   0  13     2014.05     2077.69    195.10 o
   2   0  13      641.77      607.25    147.19 o
   3   0  13     1344.62     1349.72    260.69 o
   4   0  13    20612.85    19789.92   1001.68 o
   5   0  13      981.84      873.23    181.12 o
   6   0  13      324.39      334.09    193.49 o
   7   0  13      237.53      239.95    192.33 o
   8   0  13      644.26      341.09    182.93 o
   9   0  13      643.88      527.69    239.41 o
  10   0  13       62.51      271.96    201.33 o
  -5   1  13       60.22      596.83    391.83 o
  -4   1  13       95.65      200.28    212.80 o
  -3   1  13     7537.13     7619.32    764.76 o
  -2   1  13      995.54      792.37    134.04 o
  -1   1  13    78506.73    83666.36   2760.63 o
   0   1  13      124.08      -57.03    108.69 o
   1   1  13    37831.00    36855.97   1334.55 o
   2   1  13      247.94      494.40    158.72 o
   3   1  13    16235.31    14931.87    649.15 o
   4   1  13     5526.59     5794.15    454.36 o
   5   1  13      545.86      387.54    221.17 o
   6   1  13      692.01     1013.93    207.43 o
   7   1  13     1145.66     1009.61    242.63 o
   8   1  13       13.75        6.27    183.96 o
   9   1  13    29763.47    28827.49   1536.23 o
  10   1  13      848.80     1000.84    202.55 o
  -5   2  13      888.65      471.47    134.92 o
  -4   2  13     6862.32     6951.49    654.78 o
  -3   2  13    11020.22     9457.50    875.35 o
  -2   2  13       54.97      211.52    131.74 o
  -1   2  13     3199.43     2870.04    339.36 o
   0   2  13     5719.24     5879.33    240.45 o
   1   2  13      442.37      917.96    158.71 o
   2   2  13    10743.56    11444.57    424.84 o
   3   2  13       98.64     -111.71    118.69 o
   4   2  13    38226.84    38917.76   1623.78 o
   5   2  13      626.87      248.28    155.61 o
   6   2  13    27590.62    28110.47   1210.82 o
   7   2  13     1564.52     1849.62    407.02 o
   8   2  13     2966.48     3489.13    376.45 o
   9   2  13     4338.37     4694.30    487.32 o
  10   2  13    11588.90     9856.71    688.74 o
  11   2  13      130.40      196.84    230.49 o
  -5   3  13     6983.94     6240.96    998.05 o
  -4   3  13       11.42     -279.87    357.27 o
  -3   3  13    45607.86    41036.78   1988.78 o
  -2   3  13      976.55     1124.66    170.09 o
  -1   3  13     6746.88     6519.48    330.85 o
   0   3  13      255.70      -86.31     82.32 o
   1   3  13    61464.53    61818.35   1786.44 o
   2   3  13     3547.48     3777.18    255.03 o
   3   3  13      645.52      730.74    132.23 o
   4   3  13     5009.21     4767.27    267.21 o
   5   3  13    14535.07    14450.01    564.43 o
   6   3  13      259.27      318.56    143.35 o
   7   3  13     4534.10     4234.93    294.67 o
   8   3  13      141.22      -16.89    195.62 o
   9   3  13      770.37      717.56    195.77 o
  10   3  13      254.21     -284.15    218.97 o
  11   3  13    11126.21     9924.65    759.69 o
  -5   4  13       76.55      209.18    134.99 o
  -4   4  13      101.13      436.47    217.73 o
  -3   4  13      431.69      535.01    268.29 o
  -2   4  13     7156.04     6320.77    327.39 o
  -1   4  13     1062.13     1157.26    164.90 o
   0   4  13       62.75       -0.93     88.96 o
   1   4  13      616.81      557.27    128.12 o
   2   4  13    28592.00    28360.28    783.09 o
   3   4  13     3051.75     2990.92    216.74 o
   4   4  13     5039.30     4822.28    266.19 o
   5   4  13      369.57      343.31    230.14 o
   6   4  13    14146.29    13503.91    682.40 o
   7   4  13      374.15      170.30    155.97 o
   8   4  13     5060.64     4343.00    323.82 o
   9   4  13      413.55       39.09    156.58 o
  10   4  13       59.62     -246.43    217.17 o
  11   4  13     1487.64      643.34    245.68 o
  -5   5  13     1706.77     1601.20    328.62 o
  -4   5  13        6.49      -39.74    150.27 o
  -3   5  13    31844.79    29608.81   2248.73 o
  -2   5  13       34.55      -50.83     96.21 o
  -1   5  13      556.85      445.86    134.89 o
   0   5  13      724.02      687.93    102.84 o
   1   5  13     6657.90     6906.93    300.82 o
   2   5  13       15.72      -81.62    100.69 o
   3   5  13    15445.34    15319.88    453.05 o
   4   5  13      303.99      194.92     82.62 o
   5   5  13    26627.61    26024.19    888.85 o
   6   5  13      884.56      883.42    102.90 o
   7   5  13     2894.38     2430.88    180.69 o
   8   5  13       91.90      148.32    155.58 o
   9   5  13    25799.21    24848.37   1329.45 o
  10   5  13       86.28      209.82    216.17 o
  11   5  13     1109.01      699.65    322.48 o
  -5   6  13      782.67      302.33    206.84 o
  -4   6  13     5417.02     5145.38    408.84 o
  -3   6  13      265.30       -1.94    126.51 o
  -2   6  13    22009.39    22700.67    923.26 o
  -1   6  13       38.88       50.86     79.67 o
   0   6  13     7089.92     6769.85    238.13 o
   1   6  13        6.60       28.58     69.12 o
   2   6  13    23501.68    24470.07    740.89 o
   3   6  13      485.32      281.46    102.54 o
   4   6  13     3572.85     3458.01    193.30 o
   5   6  13     5287.50     5431.12    264.31 o
   6   6  13       97.26      387.12    132.87 o
   7   6  13      105.88       84.25     73.55 o
   8   6  13      109.45      117.41     94.21 o
   9   6  13     3370.91     2614.32    247.91 o
  10   6  13     1871.28     1761.29    293.14 o
  11   6  13        2.25     -128.25    307.27 o
  -5   7  13      461.11      447.44    126.38 o
  -4   7  13      447.70      608.43    178.72 o
  -3   7  13    34440.10    33697.78   1971.31 o
  -2   7  13     7230.03     6929.61    321.70 o
  -1   7  13        2.97      -30.58     85.18 o
   0   7  13     2865.42     2846.11    158.65 o
   1   7  13    24792.80    25575.24    713.93 o
   2   7  13      618.87      688.10     82.19 o
   3   7  13    60213.68    65173.91   1641.91 o
   4   7  13        1.92     -113.45    118.10 o
   5   7  13     5801.70     6042.45    220.56 o
   6   7  13      593.46      553.13     97.43 o
   7   7  13     3912.49     4282.26    265.29 o
   8   7  13      102.97      -10.91     79.22 o
   9   7  13      209.90      320.10    128.60 o
  10   7  13     1579.24     1656.68    217.89 o
  11   7  13     7299.76     7245.16    761.39 o
  -5   8  13      212.42      116.71    149.19 o
  -4   8  13     9763.92     8382.07    677.25 o
  -3   8  13       19.19      118.32    153.70 o
  -2   8  13    18685.01    18064.37    751.03 o
  -1   8  13     6655.87     7216.21    319.53 o
   0   8  13    12354.88    12592.06    591.65 o
   1   8  13     2172.87     2233.89    140.86 o
   2   8  13    49387.89    52067.20   1325.34 o
   3   8  13     1475.18     1617.65    139.54 o
   4   8  13     1247.65     1182.87    124.35 o
   5   8  13     1872.03     2047.79    242.77 o
   6   8  13    18863.10    20727.57    778.94 o
   7   8  13       51.97      166.39    140.18 o
   8   8  13    13437.46    14583.20    596.84 o
   9   8  13      953.75     1110.02    148.55 o
  10   8  13     1334.43     1124.76    311.73 o
  11   8  13      849.28      744.08    194.58 o
  -4   9  13      894.25      876.17    179.13 o
  -3   9  13    16512.42    17633.15    721.69 o
  -2   9  13       21.24        7.58    103.14 o
  -1   9  13    64629.63    66260.18   2414.23 o
   0   9  13        1.53       55.52     95.75 o
   1   9  13     3539.92     3214.76    199.45 o
   2   9  13      411.11      371.23    120.19 o
   3   9  13     1853.53     1810.35    237.49 o
   4   9  13     2664.53     3020.85    228.88 o
   5   9  13    47791.25    54799.75   1544.00 o
   6   9  13     2614.60     2585.49    241.70 o
   7   9  13      161.88     -108.70    110.40 o
   8   9  13      409.98      443.43    110.94 o
   9   9  13     4547.82     4200.19    441.11 o
  10   9  13      842.92     1240.24    340.60 o
  11   9  13       21.56      181.84    199.92 o
  -4  10  13     1748.32     1461.79    222.89 o
  -3  10  13     1873.46     1991.19    334.52 o
  -2  10  13      393.56      647.92    151.54 o
  -1  10  13       45.53      227.36    116.37 o
   0  10  13      637.91      700.47    104.31 o
   1  10  13      139.00       44.14    106.75 o
   2  10  13    10141.96    10369.04    577.82 o
   3  10  13        9.09      -13.65    117.89 o
   4  10  13    38322.33    41771.46   1632.00 o
   5  10  13     5254.90     5372.80    278.69 o
   6  10  13     4315.21     4304.54    332.52 o
   7  10  13      704.88      602.18    342.42 o
   8  10  13     3256.24     3219.02    246.40 o
   9  10  13       13.75      175.02    200.79 o
  10  10  13    43778.77    48846.52   4085.78 o
  11  10  13       82.42        1.10    668.94 o
  -4  11  13      479.12      380.31    162.13 o
  -3  11  13       13.99      -44.10    222.22 o
  -2  11  13     1493.83     1380.26    253.56 o
  -1  11  13    25974.75    26290.10   1154.85 o
   0  11  13      325.56      316.67     97.12 o
   1  11  13     1068.86      970.74    132.85 o
   2  11  13      568.76      630.60    164.07 o
   3  11  13    15882.68    16623.63    786.09 o
   4  11  13       28.90     -101.40    240.40 o
   5  11  13    12923.66    14110.18    691.69 o
   6  11  13      187.24      106.94    206.52 o
   7  11  13     1110.69     1036.82    116.61 o
   8  11  13       14.30      157.67    213.74 o
   9  11  13      251.29      273.76    220.17 o
  10  11  13     2991.14     2767.58    388.34 o
  11  11  13     3897.34     3901.49    610.28 o
  -3  12  13      754.69     1003.49    309.53 o
  -2  12  13    21949.21    21523.54   1304.83 o
  -1  12  13      570.72      369.47    158.26 o
   0  12  13     6437.56     5954.96    348.29 o
   1  12  13      452.61      375.62    115.97 o
   2  12  13     2682.92     2344.28    185.88 o
   3  12  13     3006.42     2823.02    273.59 o
   4  12  13    29998.98    30106.38   1428.94 o
   5  12  13      130.07      296.35     96.84 o
   6  12  13     5944.23     5874.96    443.81 o
   7  12  13      320.06      511.46    164.66 o
   8  12  13     8283.40     8491.99   1020.67 o
   9  12  13       15.49      117.80    303.23 o
  10  12  13     1859.40     1950.30    345.51 o
  -2  13  13       70.78       72.12    146.60 o
  -1  13  13     4588.89     3987.42    389.33 o
   0  13  13     2183.22     2032.47    183.55 o
   1  13  13      663.00      344.29    135.04 o
   2  13  13     3003.77     3163.97    276.27 o
   3  13  13     7381.04     6935.51    413.82 o
   4  13  13      231.68      206.25    142.76 o
   5  13  13       53.10       37.32     93.47 o
   6  13  13      580.21      601.64    142.14 o
   7  13  13      976.22      901.57    163.58 o
   8  13  13      860.44      950.50    282.05 o
   9  13  13      695.01      612.53    245.64 o
  10  13  13       32.31      237.03    320.14 o
  -2  14  13     4776.69     5035.21    729.81 o
  -1  14  13       45.03       76.00    150.84 o
   0  14  13    34446.63    36496.98   2203.40 o
   1  14  13      209.55      466.20    136.63 o
   2  14  13    25796.88    27278.79   1461.55 o
   3  14  13      172.21      308.82    134.08 o
   4  14  13     8224.29     7268.86    692.10 o
   5  14  13      227.87      109.46    220.55 o
   6  14  13     5652.36     5557.25    464.34 o
   7  14  13      287.71      127.03    296.84 o
   8  14  13      689.46     1030.99    420.03 o
   9  14  13        0.34       92.88    298.31 o
  -1  15  13    16414.67    15034.44   1147.42 o
   0  15  13      273.80       84.59    140.86 o
   1  15  13     3647.85     3616.45    345.92 o
   2  15  13        5.64       62.42    194.05 o
   3  15  13     2265.50     2357.88    255.31 o
   4  15  13      175.54      268.61    253.72 o
   5  15  13     3084.50     2790.49    540.28 o
   6  15  13     1469.28     1123.18    359.98 o
   7  15  13    11991.16    11858.75   1002.67 o
   8  15  13     1243.23     2014.32    384.07 o
   9  15  13      349.81     -139.02    307.92 o
   1  16  13      518.00      624.20    201.48 o
   2  16  13     8614.77     8360.47    594.13 o
   3  16  13      147.93      198.62    171.55 o
   4  16  13    34225.18    36101.48   2776.25 o
   5  16  13      164.42      320.05    267.62 o
   6  16  13    23514.37    26520.65   1581.48 o
   7  16  13      406.05       18.26    516.08 o
   8  16  13      664.43      853.91    356.70 o
   3  17  13      577.86      451.23    452.78 o
   4  17  13     4263.42     4228.04    452.92 o
   5  17  13     1856.42     1671.18    380.75 o
   6  17  13     1469.56      803.69    592.40 o
   1  -5  14       46.80       34.96    159.34 o
   2  -5  14      586.70      503.61    200.81 o
   3  -5  14     2490.33     2027.36    333.09 o
   4  -5  14      115.62      -78.33    278.16 o
  -1  -4  14       34.66       76.65    118.67 o
   0  -4  14     1173.05     1038.15    170.74 o
   1  -4  14       86.02      187.67    165.39 o
   2  -4  14     2539.32     2227.54    262.98 o
   3  -4  14      252.03      -14.39    187.81 o
   4  -4  14     1806.75     1180.27    295.72 o
   5  -4  14       46.04       63.00    185.39 o
   6  -4  14     5448.38     4503.40    456.77 o
  -2  -3  14     2296.30     1656.36    411.14 o
  -1  -3  14     7568.64     7142.85    506.64 o
   0  -3  14      589.57      548.99    156.48 o
   1  -3  14     3943.58     3561.21    300.43 o
   2  -3  14      768.89      910.77    200.39 o
   3  -3  14     5919.11     5818.61    509.42 o
   4  -3  14       14.97       85.24    185.11 o
   5  -3  14     2483.69     2099.18    276.98 o
   6  -3  14      452.25      751.83    272.57 o
   7  -3  14     3250.27     2212.42    380.06 o
  -3  -2  14     1486.08     1510.31    216.09 o
  -2  -2  14     3786.99     3097.07    269.14 o
  -1  -2  14     6165.48     5910.89    491.94 o
   0  -2  14    12521.18    12416.86    559.56 o
   1  -2  14      262.69      132.68    142.89 o
   2  -2  14     1060.32      613.31    172.92 o
   3  -2  14       67.20      153.31    186.13 o
   4  -2  14     9335.05    10331.97    569.44 o
   5  -2  14      926.93     1194.26    496.10 o
   6  -2  14      610.74      146.21    323.80 o
   7  -2  14      172.36      333.27    292.89 o
   8  -2  14     1326.28     1344.44    461.90 o
  -3  -1  14     8892.37     8699.90    846.21 o
  -2  -1  14      637.81      669.28    208.94 o
  -1  -1  14    32393.86    32584.16   2134.88 o
   0  -1  14      773.95      734.54    124.15 o
   1  -1  14     1650.27     1595.68    192.01 o
   2  -1  14       73.83      256.40    205.13 o
   3  -1  14     1576.67     1590.19    409.55 o
   4  -1  14     6439.64     7832.76    558.03 o
   5  -1  14     5147.67     5512.09    497.85 o
   6  -1  14      911.54      929.57    302.36 o
   7  -1  14     1790.04     1971.15    308.07 o
   8  -1  14       31.94     -316.71    211.14 o
   9  -1  14      228.57       51.50    220.02 o
  -4   0  14     1578.53     1182.47    476.10 o
  -3   0  14     3247.54     3210.75    437.84 o
  -2   0  14      826.21     1033.84    286.94 o
  -1   0  14      392.12      423.50    180.95 o
   0   0  14    17063.66    17090.94    784.92 o
   1   0  14      203.96      274.00    140.75 o
   2   0  14     2298.93     2087.67    222.13 o
   3   0  14     6106.73     6429.50    403.76 o
   4   0  14    10963.56    11754.52    748.02 o
   5   0  14     1096.05     1309.21    237.79 o
   6   0  14     4893.89     5037.03    425.66 o
   7   0  14      659.03      766.67    229.05 o
   8   0  14     6687.66     6315.89    611.31 o
   9   0  14      160.48       50.22    184.57 o
  -4   1  14      351.77      613.63    238.24 o
  -3   1  14     4228.34     3489.30    441.73 o
  -2   1  14     2039.95     2087.41    382.63 o
  -1   1  14       99.32      186.72    110.44 o
   0   1  14     1742.83     1872.89    255.83 o
   1   1  14     7272.26     7080.16    404.29 o
   2   1  14     2072.93     2088.57    364.56 o
   3   1  14    11841.75    11697.98    661.51 o
   4   1  14      291.28      179.02    217.55 o
   5   1  14     6604.50     7408.78    463.18 o
   6   1  14       85.34      368.91    344.01 o
   7   1  14     9064.74    10078.98    680.79 o
   8   1  14     4712.17     3551.05    570.95 o
   9   1  14     1738.13     1197.22    279.51 o
  10   1  14     3682.55     3437.66    486.71 o
  -4   2  14    22868.10    20243.63   1736.45 o
  -3   2  14       13.05      183.88    197.36 o
  -2   2  14    37769.31    37728.57   2342.54 o
  -1   2  14      296.50      291.99    135.26 o
   0   2  14    11133.30    11689.89    524.12 o
   1   2  14     1349.48     1244.68    152.78 o
   2   2  14       98.45      193.33    138.25 o
   3   2  14      895.49     1051.45    221.60 o
   4   2  14      263.33      384.71    141.31 o
   5   2  14       13.65      242.28    180.14 o
   6   2  14     5929.07     6079.76    543.18 o
   7   2  14      427.87      437.15    327.36 o
   8   2  14    11613.68    11179.43    819.07 o
   9   2  14     2232.91     2182.62    507.97 o
  10   2  14     3255.20     3766.79    486.60 o
  -4   3  14     1420.26      842.75    205.61 o
  -3   3  14      326.90      329.43    235.39 o
  -2   3  14      126.33     -122.24    194.42 o
  -1   3  14     3706.19     3881.27    259.97 o
   0   3  14     4573.44     4769.40    367.93 o
   1   3  14     6874.05     6781.23    346.25 o
   2   3  14      373.39      189.59    139.79 o
   3   3  14    14285.04    13774.32    634.63 o
   4   3  14      539.57      100.90    181.47 o
   5   3  14     8300.32     8055.28    451.76 o
   6   3  14     1101.94     1586.77    325.03 o
   7   3  14    14381.00    14167.18    861.19 o
   8   3  14      846.24      522.51    224.44 o
   9   3  14    11285.78    10808.86    764.69 o
  10   3  14        6.06     -295.10    348.46 o
  -4   4  14     4467.71     3881.63    432.03 o
  -3   4  14      374.71      214.96    237.41 o
  -2   4  14    28374.66    27733.18   1882.64 o
  -1   4  14      299.41      593.58    142.33 o
   0   4  14    12610.16    12699.35    942.90 o
   1   4  14        4.79      531.68    188.61 o
   2   4  14       84.23      -23.83    120.81 o
   3   4  14     1373.58     1287.40    147.35 o
   4   4  14     3688.69     3761.45    263.58 o
   5   4  14      287.53      260.88    135.10 o
   6   4  14     1874.88     2230.35    351.12 o
   7   4  14       63.99      -62.24    215.61 o
   8   4  14     5295.56     5510.21    612.88 o
   9   4  14        3.06      335.90    183.08 o
  10   4  14       20.86       35.52    219.34 o
  11   4  14      161.76      -51.36    314.73 o
  -4   5  14     1443.00      412.71    354.18 o
  -3   5  14      430.61      179.09    229.29 o
  -2   5  14     6585.52     6557.53    683.92 o
  -1   5  14       79.47      252.57    146.38 o
   0   5  14      365.47      374.13    141.23 o
   1   5  14     3002.57     3093.55    257.73 o
   2   5  14     1114.48      974.89    143.90 o
   3   5  14     2445.53     2349.21    161.35 o
   4   5  14     1235.27     1196.83    162.83 o
   5   5  14       38.58      -17.17     99.62 o
   6   5  14     2723.45     2187.12    164.42 o
   7   5  14    17429.26    15986.89    932.66 o
   8   5  14     1329.42     1225.98    182.97 o
   9   5  14     6567.33     5924.06    507.57 o
  10   5  14      826.62      865.47    455.03 o
  11   5  14    10471.89     9165.90    889.72 o
  -4   6  14       67.13      -82.70    161.00 o
  -3   6  14     2585.65     2781.82    307.19 o
  -2   6  14      663.62      295.16    202.44 o
  -1   6  14     3927.54     3706.11    234.11 o
   0   6  14      859.01      717.56    115.87 o
   1   6  14       36.07     -108.63     87.19 o
   2   6  14     2789.67     3159.29    193.16 o
   3   6  14     1757.10     2149.63    187.83 o
   4   6  14    21963.33    23999.50    827.11 o
   5   6  14     3751.18     3607.11    246.63 o
   6   6  14     1194.63     1088.44    134.75 o
   7   6  14      633.48      613.29    100.73 o
   8   6  14     7157.92     6293.56    457.17 o
   9   6  14      301.73      219.00    243.54 o
  10   6  14     4369.37     3180.03    426.83 o
  11   6  14      975.41      891.96    264.50 o
  -4   7  14       77.10      176.79    159.05 o
  -3   7  14     5364.19     4949.10    364.79 o
  -2   7  14       53.99        5.37    110.97 o
  -1   7  14    47942.62    45559.13   1731.19 o
   0   7  14      893.43      919.70    134.90 o
   1   7  14     7876.76     8099.82    329.00 o
   2   7  14     4626.33     4389.62    267.29 o
   3   7  14      435.55      567.98     90.53 o
   4   7  14     6167.53     6673.31    271.09 o
   5   7  14    24569.79    27037.22    967.95 o
   6   7  14      518.71      476.97    171.36 o
   7   7  14     2418.25     2521.90    204.11 o
   8   7  14      213.51      170.95     86.91 o
   9   7  14     1861.61     1773.32    271.04 o
  10   7  14     1502.35     2043.75    382.20 o
  11   7  14      579.87      653.36    283.85 o
  -4   8  14     3661.43     3420.57    277.11 o
  -3   8  14     1700.35     1467.56    447.70 o
  -2   8  14     8025.90     6855.18    430.62 o
  -1   8  14      946.97      992.58    124.70 o
   0   8  14    51415.91    51389.53   1595.03 o
   1   8  14       16.15       19.48     78.00 o
   2   8  14     9190.63     8702.42    448.13 o
   3   8  14      225.21      323.21     75.71 o
   4   8  14    24923.99    25944.93    850.38 o
   5   8  14     1006.57     1072.49    159.46 o
   6   8  14     1294.01     1446.38    138.17 o
   7   8  14      668.68      600.10    150.82 o
   8   8  14     1786.26     1513.51    298.55 o
   9   8  14     2679.64     2555.32    278.13 o
  10   8  14    43839.96    44320.75   3092.57 o
  11   8  14      428.43      357.21    242.84 o
  -4   9  14      626.99      423.34    188.86 o
  -3   9  14     6418.97     5878.71    502.88 o
  -2   9  14     5583.72     5957.61    687.75 o
  -1   9  14    15121.66    15915.77    656.93 o
   0   9  14     2141.51     1979.95    146.83 o
   1   9  14      992.69      901.38    135.25 o
   2   9  14       32.40      -18.72     95.10 o
   3   9  14      210.49      316.10     91.98 o
   4   9  14      565.30      610.47    132.61 o
   5   9  14     6574.17     6671.14    363.81 o
   6   9  14     1092.28     1613.38    200.53 o
   7   9  14      201.35      227.93    220.46 o
   8   9  14      814.70     1075.10    218.33 o
   9   9  14    25363.81    28686.24   1563.63 o
  10   9  14      527.63     1020.09    263.68 o
  11   9  14     9709.84    10561.98    988.63 o
  -3  10  14      439.62      554.21    198.51 o
  -2  10  14     7757.69     7443.02    536.60 o
  -1  10  14      319.13      582.03    144.46 o
   0  10  14     3998.10     3721.69    227.03 o
   1  10  14      427.79      352.28    111.69 o
   2  10  14     2158.34     2311.63    156.40 o
   3  10  14      816.93     1027.54    175.32 o
   4  10  14       48.26       80.42    212.97 o
   5  10  14     1082.35      929.85    172.42 o
   6  10  14     8840.79    10150.73    567.86 o
   7  10  14      322.95       35.61    166.50 o
   8  10  14      468.17      391.31    130.82 o
   9  10  14     1006.44      779.56    219.09 o
  10  10  14     3568.48     2902.70    447.58 o
  11  10  14      779.64      516.43    458.25 o
  -3  11  14       95.48       49.28    180.36 o
  -2  11  14      177.85      412.80    180.43 o
  -1  11  14     1667.44     1620.06    278.51 o
   0  11  14     3727.83     3539.42    203.35 o
   1  11  14      758.70      752.60    153.92 o
   2  11  14     1048.81      854.35    170.62 o
   3  11  14     1375.79     1204.15    206.10 o
   4  11  14     1116.94     1027.09    540.38 o
   5  11  14     1122.12     1130.44    271.26 o
   6  11  14      586.01      809.31    126.17 o
   7  11  14    12513.45    13876.77    894.58 o
   8  11  14      995.22     1586.83    437.14 o
   9  11  14     3239.69     3352.38    384.44 o
  10  11  14       21.01      -26.19    206.03 o
  -2  12  14     5016.49     4947.52    452.74 o
  -1  12  14       23.99      -17.64    133.65 o
   0  12  14     3834.09     3422.83    289.59 o
   1  12  14      447.76      609.30    157.80 o
   2  12  14     3129.60     3092.95    277.41 o
   3  12  14       84.78      173.51    157.95 o
   4  12  14     4064.53     4805.33   1045.90 o
   5  12  14     1879.56     2243.86    244.58 o
   6  12  14    37785.09    42018.35   2351.18 o
   7  12  14      351.97      435.84    471.94 o
   8  12  14     1672.51     1906.16    293.83 o
   9  12  14     1094.65     1003.68    280.67 o
  10  12  14     1441.54     1638.01    302.38 o
  -2  13  14      971.02      648.43    177.81 o
  -1  13  14     6423.39     5954.52    457.45 o
   0  13  14      396.94      210.24    253.21 o
   1  13  14    33621.07    35198.26   2142.99 o
   2  13  14        2.35      -38.80    233.43 o
   3  13  14     6659.47     6536.95    603.50 o
   4  13  14     1282.79     1144.09    189.34 o
   5  13  14     3199.81     3116.30    239.96 o
   6  13  14     2038.44     2148.48    246.02 o
   7  13  14     2105.19     1879.05    274.39 o
   8  13  14       89.03      188.45    471.80 o
   9  13  14     3265.11     2541.19    419.07 o
  10  13  14       55.72      465.61    288.71 o
  -1  14  14     3705.49     3297.14    370.49 o
   0  14  14     3295.01     3184.43    281.39 o
   1  14  14     1744.62     1363.08    232.30 o
   2  14  14      568.73      220.04    291.42 o
   3  14  14     1446.45     1666.92    245.32 o
   4  14  14    15478.21    15284.69   1156.45 o
   5  14  14        2.47      236.00    144.22 o
   6  14  14     2941.92     2834.03    447.82 o
   7  14  14       59.48      461.75    228.49 o
   8  14  14      182.05      686.90    349.31 o
   9  14  14      171.68      145.75    432.12 o
   0  15  14     1130.70     1048.45    203.15 o
   1  15  14      130.31       51.02    185.89 o
   2  15  14      113.76       81.52    231.87 o
   3  15  14     5997.40     6868.02    491.46 o
   4  15  14      555.06      446.26    203.19 o
   5  15  14     3036.89     2927.00    465.05 o
   6  15  14      102.18       -9.46    504.35 o
   7  15  14      151.42      148.05    242.98 o
   8  15  14     1445.02     1669.92    414.96 o
   2  16  14      630.19      484.26    204.60 o
   3  16  14      103.80       30.12    184.65 o
   4  16  14     2981.21     2849.64    868.78 o
   5  16  14     2317.76     2077.79    664.24 o
   6  16  14     2359.84     2621.91    429.39 o
   7  16  14       80.93      160.20    314.21 o
   0  -3  15      872.83      513.66    219.36 o
   1  -3  15       28.01       99.13    198.83 o
   2  -3  15      290.01       20.36    216.87 o
   3  -3  15    14589.29    14886.96   1295.64 o
   4  -3  15       40.00      561.53    632.70 o
   5  -3  15     1260.18      866.52    389.46 o
  -1  -2  15      358.69      200.71    212.37 o
   0  -2  15    22655.88    21882.44   1181.91 o
   1  -2  15        9.48      329.04    177.50 o
   2  -2  15     1136.47      930.52    249.64 o
   3  -2  15     2072.86     1622.72    301.03 o
   4  -2  15       48.14     -147.00    199.38 o
   5  -2  15      748.09      699.28    724.42 o
   6  -2  15      795.98      574.75    347.80 o
  -2  -1  15     2790.13     2158.25    355.17 o
  -1  -1  15      266.46      202.84    316.21 o
   0  -1  15       86.87      106.67    367.94 o
   1  -1  15      103.46      216.07    233.69 o
   2  -1  15      998.39      917.37    238.56 o
   3  -1  15     2855.45     2721.71    331.34 o
   4  -1  15     2038.97     2740.84    378.21 o
   5  -1  15     8855.75     8515.65    750.53 o
   6  -1  15      621.14      915.92    351.38 o
   7  -1  15      269.01      212.60    334.10 o
  -2   0  15     1841.78      886.15    273.72 o
  -1   0  15      254.63      441.72    268.43 o
   0   0  15     1044.79      910.47    283.96 o
   1   0  15     1291.52     1298.19    173.60 o
   2   0  15     7814.67     7415.08    414.24 o
   3   0  15     2746.87     2934.48    340.35 o
   4   0  15    18184.28    18754.87   1182.35 o
   5   0  15      436.35       36.97    196.49 o
   6   0  15      133.50       98.18    200.26 o
   7   0  15     1513.87     1313.98    261.62 o
   8   0  15     4455.55     4224.47    553.88 o
  -3   1  15     3256.81     2605.91    992.50 o
  -2   1  15       15.53      -48.77    217.78 o
  -1   1  15      973.61     1316.31    297.59 o
   0   1  15      363.23      827.42    261.28 o
   1   1  15     7457.77     6840.18    444.44 o
   2   1  15     3317.43     3527.96    294.85 o
   3   1  15     7657.57     6724.29    714.90 o
   4   1  15       28.88      191.36    212.50 o
   5   1  15      728.89      566.85    230.45 o
   6   1  15     1417.02     1331.22    292.09 o
   7   1  15    22298.06    23412.14   1391.13 o
   8   1  15      191.37      163.80    344.74 o
   9   1  15    11508.38    10225.53    969.91 o
  -3   2  15      868.63      300.36    547.29 o
  -2   2  15       88.58       43.77    261.27 o
  -1   2  15       20.81     -264.79    251.68 o
   0   2  15     6027.37     5988.38    678.15 o
   1   2  15       54.82       65.04    138.00 o
   2   2  15     7376.88     7361.90    402.05 o
   3   2  15      344.39     1023.00    557.92 o
   4   2  15    36441.79    38651.78   1745.32 o
   5   2  15        7.47       94.96    217.42 o
   6   2  15     7291.62     6757.28    627.26 o
   7   2  15     1913.40     1640.80    308.40 o
   8   2  15    18345.74    18685.33   1459.68 o
   9   2  15      762.32      437.40    304.33 o
  -3   3  15     2602.64     2868.54    414.47 o
  -2   3  15        4.33      338.91    215.90 o
  -1   3  15      679.61     1108.68    251.97 o
   0   3  15        7.94      154.83    140.25 o
   1   3  15    12118.14    12290.71    781.94 o
   2   3  15       50.50      555.49    189.06 o
   3   3  15      790.60      550.47    192.06 o
   4   3  15     2369.89     2690.42    325.95 o
   5   3  15      146.00       49.45    207.62 o
   6   3  15       56.94     -177.45    282.53 o
   7   3  15     3199.73     2702.21    343.50 o
   8   3  15     2795.61     2702.11    393.46 o
   9   3  15     7827.39     6894.35    727.16 o
  10   3  15       15.86     -259.21    260.54 o
  -3   4  15     3648.50     3262.16    380.35 o
  -2   4  15     2093.32     2258.99    351.83 o
  -1   4  15     4879.09     4530.10    528.42 o
   0   4  15      343.48      362.40    167.28 o
   1   4  15      166.77       78.46    132.86 o
   2   4  15    13347.25    14528.13    857.78 o
   3   4  15      264.10      117.10    126.05 o
   4   4  15      560.29      248.42    172.44 o
   5   4  15      648.85     1348.89    711.17 o
   6   4  15       56.74      -12.18    189.03 o
   7   4  15       89.75      132.49    202.93 o
   8   4  15      464.38      229.18    214.41 o
   9   4  15      520.84      241.68    363.61 o
  10   4  15     7986.45     6949.85   1235.28 o
  -3   5  15    20027.91    16957.25   1761.82 o
  -2   5  15     2359.37     2542.21    632.95 o
  -1   5  15    33234.30    35453.10   1728.36 o
   0   5  15       33.58      270.25    161.59 o
   1   5  15      670.25      630.52    192.68 o
   2   5  15      219.13      272.69    166.92 o
   3   5  15     3594.22     3394.89    276.95 o
   4   5  15     2633.80     2329.28    371.29 o
   5   5  15     5577.72     6285.01    554.31 o
   6   5  15      882.02     1297.31    607.10 o
   7   5  15     1151.23      717.81    237.18 o
   8   5  15     2026.63     1517.70    224.99 o
   9   5  15     6001.91     4933.41    618.17 o
  10   5  15     1975.29     1894.20    633.17 o
  -3   6  15     1681.38     1389.54    274.74 o
  -2   6  15    17583.28    17828.17   1289.63 o
  -1   6  15      313.89      464.81    161.09 o
   0   6  15       71.12      169.90    149.31 o
   1   6  15       21.30      -32.51    112.18 o
   2   6  15     2690.36     2650.04    208.39 o
   3   6  15     4683.49     4608.26    285.47 o
   4   6  15    58629.04    62557.52   2226.73 o
   5   6  15      738.62      896.20    147.35 o
   6   6  15    18438.44    19689.90   1093.58 o
   7   6  15      260.81      188.44    157.22 o
   8   6  15    19110.30    16320.88   1024.09 o
   9   6  15      446.60       58.16    232.67 o
  10   6  15     1644.42     1792.72    344.74 o
  -3   7  15        4.72      122.92    226.24 o
  -2   7  15      404.29      745.58    288.76 o
  -1   7  15      222.89      603.92    719.24 o
   0   7  15      129.08      202.81    176.97 o
   1   7  15     6402.92     6171.33    436.51 o
   2   7  15     1333.39     1269.40    183.27 o
   3   7  15    18198.05    18899.67    804.74 o
   4   7  15     8591.33     9181.59    457.33 o
   5   7  15      194.78      433.87    134.92 o
   6   7  15     1551.93     1971.05    169.97 o
   7   7  15    16191.24    17882.89    909.72 o
   8   7  15      523.92      348.62    290.49 o
   9   7  15    39155.57    45761.45   3554.34 o
  10   7  15      100.73     -176.46    218.11 o
  -3   8  15      214.98       89.00    163.62 o
  -2   8  15     6776.41     6729.76    509.87 o
  -1   8  15     1010.84      836.63    167.95 o
   0   8  15        8.80      114.33    105.43 o
   1   8  15     1968.71     1741.91    129.55 o
   2   8  15    19449.32    20057.29    906.38 o
   3   8  15      358.92      293.65     99.16 o
   4   8  15    12686.48    12895.05    496.46 o
   5   8  15       37.04       29.89    145.01 o
   6   8  15       63.24      531.16    201.31 o
   7   8  15        7.94       27.74    149.85 o
   8   8  15       25.65       55.05    173.67 o
   9   8  15     5099.06     6649.63    586.33 o
  10   8  15      870.29      985.96    277.88 o
  -3   9  15    14412.13    12861.71    835.68 o
  -2   9  15       62.74       23.22    146.82 o
  -1   9  15    11429.28    11420.96    839.69 o
   0   9  15      671.54      709.12    111.89 o
   1   9  15     4566.38     4614.79    259.09 o
   2   9  15      882.96      728.27     90.84 o
   3   9  15     6557.30     6369.22    371.57 o
   4   9  15       62.71       65.78     70.77 o
   5   9  15       82.55      133.10    131.89 o
   6   9  15        4.35       42.83    125.60 o
   7   9  15    20579.02    22303.34   1368.77 o
   8   9  15     1042.08      836.76    187.87 o
   9   9  15     7791.82     7627.51    680.08 o
  10   9  15     1009.85     1650.01    598.85 o
  -2  10  15      375.94      197.67    185.23 o
  -1  10  15      415.34      293.47    177.05 o
   0  10  15     6528.48     6031.89    315.08 o
   1  10  15      269.69      385.42    115.74 o
   2  10  15       35.54        3.72    179.09 o
   3  10  15       97.58       96.82    140.99 o
   4  10  15      632.70      596.83    134.67 o
   5  10  15      410.98      275.74    141.50 o
   6  10  15     2563.18     2825.09    228.91 o
   7  10  15      462.36     1052.67    240.39 o
   8  10  15    11148.98    11935.76    964.09 o
   9  10  15        3.29       72.75    248.94 o
  10  10  15     3769.68     3278.71    475.05 o
  -2  11  15      848.58      882.28    238.43 o
  -1  11  15     4826.57     4103.41    358.98 o
   0  11  15      777.75      580.16    183.37 o
   1  11  15    12502.54    11640.20    570.78 o
   2  11  15        8.17       41.37    101.54 o
   3  11  15     9922.14     9647.05   1108.07 o
   4  11  15      133.39      528.46    245.09 o
   5  11  15    10648.44    10850.27    567.89 o
   6  11  15       22.87       52.83    129.03 o
   7  11  15    13541.23    16178.00   1155.02 o
   8  11  15     1641.17     1472.89    312.55 o
   9  11  15     7668.54     7915.37    752.32 o
  10  11  15      574.80      673.02    359.15 o
  -1  12  15      583.91      856.97    210.76 o
   0  12  15     2942.23     2574.45    271.04 o
   1  12  15       11.37      409.64    159.03 o
   2  12  15      625.67      975.16    202.72 o
   3  12  15      409.99      390.67    125.77 o
   4  12  15      282.30      618.11    246.68 o
   5  12  15     4056.92     3900.31    400.01 o
   6  12  15     2114.98     2349.85    402.65 o
   7  12  15     1799.73     1566.66    341.90 o
   8  12  15     5032.56     5902.85    560.27 o
   9  12  15       43.23     -301.35    200.90 o
  10  12  15    13886.14    15362.90    977.54 o
  -1  13  15       68.44      296.94    163.93 o
   0  13  15      470.61      157.18    177.65 o
   1  13  15     8820.35     8231.54    555.30 o
   2  13  15     1430.73      823.29    197.45 o
   3  13  15    31610.10    33598.58   1555.98 o
   4  13  15      742.67      862.44    151.53 o
   5  13  15    26590.81    28024.88   1802.55 o
   6  13  15      235.20       51.81    132.48 o
   7  13  15        7.58     -126.29    208.84 o
   8  13  15      169.60      -99.27    506.48 o
   9  13  15     7179.37     8365.53    967.90 o
   0  14  15     3779.14     3660.64    327.40 o
   1  14  15       47.67       30.07    151.19 o
   2  14  15     4097.46     3617.42    477.16 o
   3  14  15     3987.25     3907.54    461.50 o
   4  14  15    15103.00    16107.26    933.49 o
   5  14  15     1119.73     1678.87    334.07 o
   6  14  15      231.23     1203.94    484.12 o
   7  14  15       27.87       50.89    211.61 o
   8  14  15     9226.83    10278.80    805.35 o
   1  15  15     8347.75     5717.90    822.20 o
   2  15  15       39.80       84.12    163.13 o
   3  15  15     1764.81     2036.22    283.26 o
   4  15  15     1839.79     1833.40    236.70 o
   5  15  15        2.99     -326.27    224.85 o
   6  15  15       39.75       -9.80    341.79 o
   7  15  15       28.20      424.47    255.17 o
   4  16  15      603.96      235.51    233.24 o
   5  16  15      547.03      737.53    385.20 o
   2  -2  16     9883.41     9731.55    925.20 o
   3  -2  16       21.16      -78.75    302.21 o
   4  -2  16    13961.12    12229.23   1204.78 o
   0  -1  16      852.32     1113.22    727.07 o
   1  -1  16        5.64       39.05    250.35 o
   2  -1  16     1165.19      830.41    279.32 o
   3  -1  16      270.27      260.84    230.10 o
   4  -1  16       48.44      385.20    218.36 o
   5  -1  16    13282.39    13074.29   1110.66 o
   6  -1  16      667.35      402.34    347.98 o
  -1   0  16      113.47     -298.68    241.32 o
   0   0  16      178.28     -203.12    313.59 o
   1   0  16      350.51      228.56    295.05 o
   2   0  16     8217.00     7768.64    499.35 o
   3   0  16     1348.64     1223.91    257.59 o
   4   0  16     3080.38     2374.72    315.64 o
   5   0  16      992.90      882.82    236.84 o
   6   0  16     8609.49     7576.96    920.75 o
   7   0  16      613.03      565.03    278.89 o
  -1   1  16       35.89        7.81    188.92 o
   0   1  16        3.79     -130.78    252.12 o
   1   1  16     6908.97     7635.58    522.61 o
   2   1  16     1943.22     2502.84    300.80 o
   3   1  16      124.16      330.91    320.22 o
   4   1  16      459.71      310.12    215.82 o
   5   1  16    12875.28    13196.78    996.16 o
   6   1  16      765.18      840.21    266.19 o
   7   1  16        8.72      118.61    211.88 o
   8   1  16      408.80      639.91    287.24 o
  -2   2  16       55.90      134.66    249.18 o
  -1   2  16        0.89      560.74    248.16 o
   0   2  16      152.95      548.11    265.89 o
   1   2  16      618.89      417.51    206.71 o
   2   2  16     1655.47     1399.39    226.18 o
   3   2  16     3132.18     3026.33    301.58 o
   4   2  16     8641.09     8034.15    636.47 o
   5   2  16     4482.68     4675.82    475.45 o
   6   2  16      853.17      699.16    349.45 o
   7   2  16      638.10      413.56    249.49 o
   8   2  16      167.48      411.13    353.51 o
  -2   3  16     1309.88     1335.66    596.30 o
  -1   3  16     1113.92      985.62    318.97 o
   0   3  16      646.72      537.20    186.24 o
   1   3  16    15201.90    16735.38   1023.09 o
   2   3  16       86.18      188.14    152.17 o
   3   3  16    22639.78    21687.27   1488.02 o
   4   3  16     1462.86     1553.54    288.17 o
   5   3  16     1681.00     1316.50    814.17 o
   6   3  16       32.08       64.88    192.52 o
   7   3  16     6200.11     5827.42    769.56 o
   8   3  16      273.48      648.75    413.31 o
   9   3  16    18305.21    16848.68   1376.00 o
  -2   4  16    24150.35    20838.42   1720.83 o
  -1   4  16      427.50       65.23    237.56 o
   0   4  16     1868.83     1474.57    624.51 o
   1   4  16     2419.46     2315.71    255.27 o
   2   4  16      641.07      484.98    178.05 o
   3   4  16     4570.39     4362.89    323.60 o
   4   4  16    10660.08     9554.54    717.89 o
   5   4  16      638.29      979.62    243.08 o
   6   4  16    11679.69    12206.46    895.73 o
   7   4  16      685.95      946.02    333.74 o
   8   4  16     8665.15     9009.79    653.52 o
   9   4  16     1285.13     1085.76    272.36 o
  -2   5  16     2151.91     1591.92    438.86 o
  -1   5  16    16574.78    15166.86   2553.43 o
   0   5  16      487.07      296.89    178.65 o
   1   5  16      707.32      871.83    277.48 o
   2   5  16     1677.75     1662.53    197.76 o
   3   5  16     8716.65     7732.35    701.95 o
   4   5  16     1100.81     1441.34    241.37 o
   5   5  16     1002.16      885.99    258.76 o
   6   5  16      328.41      194.92    311.61 o
   7   5  16     2691.54     2513.41    331.32 o
   8   5  16     2477.56     1905.75    384.27 o
   9   5  16    33352.41    31543.65   2315.75 o
  -2   6  16       11.31     -128.08    213.70 o
  -1   6  16      203.09      147.84    223.57 o
   0   6  16      396.62      230.11    299.59 o
   1   6  16        2.19      124.53    137.26 o
   2   6  16     3807.76     4140.75    299.53 o
   3   6  16     1764.24     2155.93    348.98 o
   4   6  16     6119.77     7226.47    468.46 o
   5   6  16     3638.97     3448.52    351.18 o
   6   6  16     9922.79     9282.53    706.97 o
   7   6  16     4288.43     3484.28    427.96 o
   8   6  16     2350.78     2139.61    582.70 o
   9   6  16      884.97      534.73    288.09 o
  10   6  16     2686.98     1443.75    384.89 o
  -2   7  16       24.53     -130.54    371.80 o
  -1   7  16     6263.18     5448.83    468.13 o
   0   7  16       77.17      320.22    272.02 o
   1   7  16     8244.18     7748.89    545.88 o
   2   7  16      756.88      607.18    147.78 o
   3   7  16    14743.56    14609.34    670.45 o
   4   7  16       83.98     -156.45    110.58 o
   5   7  16    40165.67    44743.68   2536.82 o
   6   7  16      132.23      313.87    248.23 o
   7   7  16     6274.49     6649.65    542.03 o
   8   7  16      724.83      627.67    261.50 o
   9   7  16       31.42      138.49    313.05 o
  10   7  16     1851.89     2272.84    400.16 o
  -2   8  16      640.22      438.66    251.29 o
  -1   8  16     1576.90     1527.89    220.02 o
   0   8  16      309.83      447.09    155.87 o
   1   8  16     3269.01     3405.49    304.06 o
   2   8  16      143.84      339.35    137.86 o
   3   8  16     4600.62     4885.69    386.76 o
   4   8  16    14647.68    16147.30    833.51 o
   5   8  16       28.44     -185.68    141.13 o
   6   8  16     6063.60     6080.64    490.82 o
   7   8  16      209.09      117.55    182.65 o
   8   8  16     9568.95    10533.00    931.77 o
   9   8  16       12.58      -52.23    251.15 o
  10   8  16    19341.67    20076.69   1986.00 o
  -2   9  16       54.16      -20.84    158.65 o
  -1   9  16      569.97      901.68    325.59 o
   0   9  16       50.41       44.92    127.62 o
   1   9  16     3433.35     3415.43    259.72 o
   2   9  16      100.60      195.58    155.83 o
   3   9  16     1666.91     1364.66    168.24 o
   4   9  16     2312.53     2661.41    234.64 o
   5   9  16    17317.36    18142.67    953.25 o
   6   9  16      284.86      229.75    210.67 o
   7   9  16     2281.53     1664.03    239.94 o
   8   9  16     3226.26     3270.32    421.80 o
   9   9  16     2137.45     2594.24    380.88 o
  10   9  16       89.47     -120.48    198.71 o
  -1  10  16       26.34      252.84    147.92 o
   0  10  16    12090.50    11084.97    828.79 o
   1  10  16      190.54      110.50    121.41 o
   2  10  16       78.60       21.60    120.34 o
   3  10  16     2303.10     1875.06    339.55 o
   4  10  16       65.92       21.11     76.02 o
   5  10  16     1374.66     1187.58    118.24 o
   6  10  16      286.62      382.72    189.91 o
   7  10  16     1136.45     1035.14    266.40 o
   8  10  16     2795.74     2272.30    362.78 o
   9  10  16       54.53      151.89    243.78 o
  -1  11  16     3259.78     3021.82    358.36 o
   0  11  16      228.68      320.59    194.46 o
   1  11  16     5824.17     4966.19    339.03 o
   2  11  16     1231.42     1024.83    183.68 o
   3  11  16     4718.74     4640.87    304.27 o
   4  11  16      732.47      485.44    162.48 o
   5  11  16      298.66      492.78    228.48 o
   6  11  16      603.91      484.76    244.15 o
   7  11  16     9945.06    11179.89    725.58 o
   8  11  16     1265.71     1494.62    307.38 o
   9  11  16      209.37      531.28    230.07 o
   0  12  16     3728.92     3000.29    294.58 o
   1  12  16      151.78      158.14    152.32 o
   2  12  16    10272.45    10210.97    682.28 o
   3  12  16      224.69      -12.72    212.36 o
   4  12  16    27643.97    28143.45   2733.64 o
   5  12  16      176.23     -184.82    500.61 o
   6  12  16    16361.24    18187.56   1499.65 o
   7  12  16      522.23     1032.85    262.18 o
   8  12  16     5989.04     6634.57    964.47 o
   9  12  16     2738.79     2302.75    330.26 o
   1  13  16     2035.61     2489.50    318.20 o
   2  13  16     1473.18     1231.36    266.29 o
   3  13  16      953.19     1056.32    242.55 o
   4  13  16     8186.91     7915.85    544.30 o
   5  13  16     2069.75     1740.11    372.67 o
   6  13  16      929.03     1021.03    297.86 o
   7  13  16    14944.56    15453.90   2069.83 o
   8  13  16        1.22     -236.36    365.68 o
   2  14  16    11152.11    11548.64    954.10 o
   3  14  16     1598.43     1720.95    282.61 o
   4  14  16    18887.41    18908.48   1389.48 o
   5  14  16      989.63      820.49    246.40 o
   6  14  16     3876.16     3849.51    459.30 o
   7  14  16      381.82      179.40    228.89 o
   3  15  16     1561.86     1144.25    263.00 o
   4  15  16       69.50       73.80    203.20 o
   5  15  16     9551.24     9593.84   1124.95 o
   6  15  16      521.10      341.63    274.28 o
   3   0  17      821.33      736.47    240.33 o
   4   0  17     4120.31     4227.99    498.90 o
   1   1  17    12105.22    11921.27   1021.63 o
   2   1  17       54.00     -150.17    266.81 o
   3   1  17     1539.92     1494.89    301.97 o
   4   1  17      489.37      271.97    388.94 o
   5   1  17     2046.07     2349.19    348.15 o
   6   1  17        3.20      165.23    236.51 o
   0   2  17      180.45      612.51    295.97 o
   1   2  17       53.37       28.32    493.66 o
   2   2  17     6913.52     6807.95    542.52 o
   3   2  17      143.96      367.41    191.26 o
   4   2  17    12168.21    11270.38    892.69 o
   5   2  17        3.08      -92.30    285.81 o
   6   2  17    10613.21    10515.37    767.73 o
   7   2  17      330.99      -99.22    217.17 o
   0   3  17      892.34     2026.07    343.07 o
   1   3  17    15835.22    17054.80   1070.89 o
   2   3  17    10489.74    10467.52    774.19 o
   3   3  17     1848.20     1891.41    308.96 o
   4   3  17     2512.38     2699.49    383.95 o
   5   3  17     2351.96     1844.95    318.84 o
   6   3  17      227.26      390.02    314.19 o
   7   3  17    15462.96    13029.60   1096.79 o
  -1   4  17        7.25      157.43    630.18 o
   0   4  17    11862.66    13602.03   1131.74 o
   1   4  17      823.91      294.23    317.34 o
   2   4  17    25878.61    26345.47   1926.04 o
   3   4  17     3571.04     3700.67    363.58 o
   4   4  17      899.69      868.49    235.00 o
   5   4  17     1079.04      503.07    268.08 o
   6   4  17    28245.35    28399.89   1865.83 o
   7   4  17     3567.72     4014.40    518.33 o
   8   4  17     1320.88      794.25    295.15 o
  -1   5  17       92.66      -25.74    357.78 o
   0   5  17     1829.30     2377.54    663.85 o
   1   5  17     8607.37     9375.71    715.78 o
   2   5  17      361.93       69.67    194.54 o
   3   5  17    13977.43    15243.62    963.35 o
   4   5  17       85.86      420.89    195.90 o
   5   5  17     3476.52     3652.08    473.93 o
   6   5  17       16.17       81.30    207.41 o
   7   5  17     5641.26     4660.52    575.02 o
   8   5  17     4122.08     4372.16    531.80 o
  -1   6  17      135.88      401.17    330.41 o
   0   6  17     1818.45     1810.81    402.25 o
   1   6  17     1130.63     1213.53    272.31 o
   2   6  17     4166.21     3994.55    415.80 o
   3   6  17      349.97      283.28    195.26 o
   4   6  17      138.31      236.64    217.83 o
   5   6  17       89.18      314.67    178.59 o
   6   6  17    23897.38    23782.42   2057.04 o
   7   6  17     1394.32     1127.71    292.11 o
   8   6  17    17263.82    17347.86   1658.66 o
   9   6  17     1401.25     1690.97    335.42 o
  -1   7  17       84.26      -78.46    282.75 o
   0   7  17      123.81      -85.30    245.07 o
   1   7  17       12.30      312.76    230.89 o
   2   7  17     2060.87     1883.06    278.90 o
   3   7  17     8193.30     8435.17    677.35 o
   4   7  17     1406.88     1428.10    264.61 o
   5   7  17       11.90     -216.24    235.09 o
   6   7  17     2151.64     2344.58    397.30 o
   7   7  17     1878.08     2333.96    364.39 o
   8   7  17       52.86      280.27    516.95 o
   9   7  17     1471.26     1600.47    348.09 o
  -1   8  17     1055.09     1169.52    373.59 o
   0   8  17     1080.84      821.14    256.44 o
   1   8  17      107.97       62.11    218.03 o
   2   8  17    40783.86    44703.65   2530.91 o
   3   8  17     1641.87     2385.36    348.50 o
   4   8  17     2452.93     2567.20    333.79 o
   5   8  17       39.83      238.09    161.24 o
   6   8  17     2576.14     2274.90    289.69 o
   7   8  17     3273.24     2729.94    482.60 o
   8   8  17    18527.89    19235.64   1318.92 o
   9   8  17      184.66     -257.04    426.01 o
   0   9  17     1205.17     1489.31    281.35 o
   1   9  17    10515.54    11240.74    614.05 o
   2   9  17       48.32      -11.85    168.33 o
   3   9  17       31.59      226.15    156.22 o
   4   9  17     3196.21     3073.33    328.26 o
   5   9  17      537.50      437.16    223.90 o
   6   9  17     1562.44     1803.23    331.56 o
   7   9  17    27794.25    31304.79   2396.21 o
   8   9  17      920.50     1735.77    402.58 o
   9   9  17      432.86      613.09    373.63 o
   0  10  17     8586.89     7586.03    944.20 o
   1  10  17     1512.33     1541.80    255.21 o
   2  10  17    15942.93    17134.40   1067.99 o
   3  10  17      643.22      485.05    214.52 o
   4  10  17    31127.93    35287.52   2066.14 o
   5  10  17       61.71     -131.14    155.07 o
   6  10  17     8171.57     8752.09    714.08 o
   7  10  17      261.93      869.90    404.94 o
   8  10  17     1323.40     1868.41    372.39 o
   9  10  17      976.41      303.80    323.19 o
   1  11  17     1463.59     1289.30    445.96 o
   2  11  17     4448.09     4129.78    453.29 o
   3  11  17     9118.18     8749.66    963.48 o
   4  11  17      575.08      382.15    271.08 o
   5  11  17     1292.17     1134.72    521.16 o
   6  11  17       41.26      131.13    247.50 o
   7  11  17    10082.21     9958.88    857.45 o
   8  11  17      239.22      178.12    330.86 o
   1  12  17      232.92        7.30    193.04 o
   2  12  17     1307.34     1648.15    252.04 o
   3  12  17     3637.56     3911.23    504.35 o
   4  12  17     3503.12     2790.34    693.68 o
   5  12  17      726.94     1152.34    306.78 o
   6  12  17     4227.39     4119.57    452.37 o
   7  12  17     1229.58      971.70    280.87 o
   8  12  17    21907.52    23416.35   2048.09 o
   2  13  17      168.24      249.06    182.81 o
   3  13  17    14735.87    15915.31    859.33 o
   4  13  17       65.90      225.63    133.16 o
   5  13  17     8885.79     8171.87    770.83 o
   6  13  17      486.22      218.94    408.40 o
   7  13  17       10.50      380.75    429.49 o
   4  14  17    12319.74    11200.40    839.42 o
   5  14  17      119.65        2.37    141.72 o
   3   3  18    23582.08    25634.03   1611.45 o
   4   3  18      957.66      997.85    346.95 o
   5   3  18     1840.38     1815.14    562.77 o
   2   4  18     2756.80     2739.61    395.20 o
   3   4  18      590.91      557.44    228.59 o
   4   4  18    17977.48    19315.38   1072.74 o
   5   4  18      427.47      472.19    239.58 o
   6   4  18    15043.20    13123.29   1099.46 o
   1   5  18     1138.30     1123.24    586.67 o
   2   5  18     3964.42     3770.88    514.27 o
   3   5  18    19906.52    20804.57   2227.69 o
   4   5  18      860.50      718.07    251.85 o
   5   5  18      981.77      994.85    310.66 o
   6   5  18     1151.15     1399.65    339.53 o
   7   5  18      721.59      309.01    380.40 o
   1   6  18        4.27     -264.01    278.46 o
   2   6  18     5220.80     4892.80    519.17 o
   3   6  18     3403.30     3536.69    398.46 o
   4   6  18      116.19      270.95    249.21 o
   5   6  18       64.67     -283.61    189.08 o
   6   6  18     1231.22     1215.33    376.33 o
   7   6  18     3947.95     4147.17    555.08 o
   1   7  18      314.79      476.67    313.08 o
   2   7  18     1456.94     1359.43    356.95 o
   3   7  18      561.38      837.84    270.79 o
   4   7  18     1239.12     1634.90    260.72 o
   5   7  18     3660.78     3238.68    369.24 o
   6   7  18     1734.72     2296.66    438.32 o
   7   7  18     5386.95     4927.18    568.60 o
   1   8  18       21.92      121.81    293.14 o
   2   8  18     7273.71     6572.72    554.72 o
   3   8  18       13.78       13.70    206.00 o
   4   8  18     7615.45     7000.56    625.36 o
   5   8  18        8.31       33.58    204.00 o
   6   8  18     3428.07     3011.46    422.52 o
   7   8  18     1469.23     2475.20    502.72 o
   1   9  18      876.43      913.45    319.70 o
   2   9  18     2183.97     2055.03    355.81 o
   3   9  18     5477.02     5858.40    463.75 o
   4   9  18       77.80      458.27    209.88 o
   5   9  18    14955.20    16021.53   1171.99 o
   6   9  18       15.63     -141.25    331.32 o
   7   9  18    11281.50    10756.50    907.43 o
   2  10  18     5233.11     5460.40    490.56 o
   3  10  18     8936.33     9335.07    792.85 o
   4  10  18     9422.79    11030.87   1518.35 o
   5  10  18     2911.07     3269.31    515.73 o
   6  10  18      139.72       14.29    259.15 o
   7  10  18     1115.41      668.07    240.35 o
   3  11  18    27590.30    30412.48   2012.24 o
   4  11  18      181.81      535.59    274.79 o
   5  11  18      127.63        9.31    234.62 o
   6  11  18       76.79      447.48    239.12 o
   7  11  18     1331.37     1116.51    675.03 o
   4  12  18     7904.38     8801.86    933.99 o
   5  12  18      945.11     1034.70    328.37 o
 
